# Supplementary material for: The impact of physical exercise on adolescents’ mobile phone dependency: the serial mediating role of self-esteem and depression
Source: Front Psychol. 2025 Feb 10;16:1471657. doi: 10.3389/fpsyg.2025.1471657 (PMC11847896; doi:10.3389/fpsyg.2025.1471657)
Supplement: Supplementary file 1 [file Table_1.xls]

## Sheet: data
YYYYY	Y1	Y2	Y3	Y4	Y5	X	X1	X2	X3	X4	X5	FC	M1	FC2	FC3	XN	M2	Y
64	8	19	17	15	5	47	12	5	12	9	9	84	24	20	16	66	33	33
60	12	17	12	8	12	47	10	7	11	9	10	47	14	11	8	80	41	39
60	12	14	11	12	10	40	8	6	10	8	8	45	12	11	8	84	44	40
55	10	14	13	7	9	34	8	3	10	4	9	52	10	13	10	78	43	35
47	10	12	12	7	6	49	8	7	11	9	14	37	10	10	6	78	38	40
74	16	18	20	10	12	64	11	8	18	14	13	67	16	14	13	75	34	41
94	22	25	20	15	13	63	15	7	14	12	15	50	13	15	7	64	30	34
55	10	17	11	9	8	43	10	6	8	6	13	46	14	11	7	67	28	39
36	7	8	10	6	5	37	6	4	7	7	13	44	12	10	8	72	38	34
40	9	9	11	5	6	32	4	3	5	4	16	26	6	7	5	81	43	38
69	12	17	16	13	12	49	11	8	13	10	7	76	18	19	14	66	33	33
47	6	6	14	14	11	46	9	8	14	9	6	66	16	16	11	73	37	36
64	15	13	17	9	10	61	11	10	15	13	12	44	12	10	8	63	33	30
60	11	12	13	15	9	53	9	8	13	11	12	54	14	14	8	83	44	39
36	7	10	11	4	4	32	4	3	5	6	14	43	6	14	12	86	52	34
31	6	5	9	8	3	48	6	6	12	8	16	44	11	12	9	84	48	36
70	13	13	15	15	14	55	14	10	15	10	6	60	17	15	9	71	30	41
35	6	7	11	7	4	60	12	9	15	12	12	24	7	6	4	110	55	55
81	14	23	18	12	14	57	13	11	12	11	10	53	11	13	9	48	21	27
44	7	8	13	11	6	48	9	6	10	8	15	49	12	11	10	78	40	38
59	11	12	16	12	8	44	9	4	9	8	14	31	6	8	6	69	34	35
54	8	12	13	10	8	57	12	9	13	11	12	27	6	6	6	66	33	33
30	6	6	10	5	3	32	4	3	5	4	16	22	6	5	4	96	55	41
62	11	15	13	11	13	56	10	8	14	12	12	55	17	13	8	74	37	37
73	10	20	16	14	12	55	12	7	15	9	12	40	10	12	6	64	33	31
50	6	9	9	11	15	26	6	4	5	7	4	88	24	20	16	56	21	35
68	12	16	18	10	15	48	8	6	12	8	14	43	11	11	7	72	37	35
66	18	15	15	9	9	60	12	9	15	12	12	44	12	10	8	66	33	33
50	12	11	13	9	5	42	8	3	9	7	15	54	13	14	11	75	38	37
85	21	24	19	13	6	40	9	6	10	9	6	69	19	16	9	74	46	28
36	6	5	12	7	5	34	4	3	5	7	15	28	7	6	7	84	43	41
57	14	10	14	11	8	41	6	4	8	9	14	43	10	12	8	74	38	36
42	6	12	12	6	7	45	8	4	11	7	15	36	8	10	8	79	44	35
65	15	17	13	10	8	40	10	4	10	8	8	52	13	13	10	54	26	28
70	14	17	17	7	15	57	11	8	13	10	15	43	11	10	8	75	35	40
77	17	20	17	11	12	48	11	9	11	10	7	63	15	17	11	58	24	34
99	26	21	22	15	15	72	15	12	20	15	10	52	19	11	8	66	27	39
77	14	25	17	7	10	61	15	7	19	9	11	42	12	10	8	62	33	29
50	6	12	15	10	7	46	8	4	12	9	13	42	12	9	8	72	34	38
69	14	16	16	13	10	50	9	9	12	9	11	52	16	12	7	77	42	35
63	13	16	15	11	7	48	8	6	10	8	16	43	7	12	9	83	44	39
34	6	6	9	9	4	37	5	3	7	6	16	39	7	11	8	91	51	40
30	6	8	9	4	3	38	7	3	5	7	16	54	10	16	10	85	47	38
50	10	13	13	9	5	41	7	3	8	7	16	22	6	5	4	66	33	33
76	17	20	17	10	13	45	11	6	12	7	9	62	17	15	9	76	38	38
41	10	6	12	3	8	39	7	4	13	7	8	24	6	6	5	78	51	27
37	11	11	6	3	4	50	7	8	12	11	12	54	12	15	7	69	32	37
73	15	19	15	13	13	36	6	6	6	8	10	68	20	18	11	67	31	36
66	11	18	14	11	10	41	11	3	9	7	11	46	12	12	7	67	38	29
35	6	7	11	7	3	40	4	5	8	7	16	37	8	10	8	77	44	33
26	6	5	9	3	3	40	4	3	8	9	16	22	6	5	4	94	55	39
79	20	17	19	12	11	58	14	6	18	11	9	38	13	9	5	53	25	28
84	22	19	20	12	11	52	12	7	14	9	10	54	12	13	11	72	35	37
59	11	13	13	12	11	47	12	8	7	7	13	52	10	16	10	65	34	31
72	24	17	17	9	3	53	11	3	15	8	16	22	6	5	4	75	45	30
38	7	11	10	5	5	44	7	5	11	6	15	46	11	12	9	81	42	39
59	10	12	15	12	9	29	5	3	5	7	9	38	10	10	7	91	51	40
35	6	7	10	7	3	45	6	4	15	7	13	32	8	8	6	73	40	33
59	11	17	12	9	8	60	12	11	12	11	14	42	12	10	8	76	36	40
31	6	6	9	7	3	34	5	3	5	7	14	44	9	14	8	88	52	36
34	6	7	11	6	5	42	5	4	9	8	16	28	6	8	6	92	51	41
53	11	14	12	8	6	39	10	4	9	6	10	66	13	18	11	72	37	35
70	16	17	15	11	11	55	11	10	12	12	10	72	21	16	10	76	37	39
66	18	15	15	9	9	40	8	6	10	8	8	44	12	10	8	66	33	33
30	6	9	9	3	3	35	4	3	5	7	16	28	6	8	5	96	54	42
48	9	10	13	10	10	50	11	6	9	8	16	52	11	14	10	73	45	28
66	13	18	14	12	8	55	12	8	15	11	9	37	11	9	6	67	33	34
61	14	13	16	10	9	43	12	3	6	7	15	44	13	11	7	71	36	35
35	7	5	13	6	5	43	8	3	11	6	15	33	8	8	7	75	43	32
26	6	5	9	3	3	20	4	3	5	4	4	22	6	5	4	94	55	39
26	6	5	9	3	3	23	4	3	5	7	4	35	6	11	10	94	55	39
32	6	6	9	6	5	32	4	3	5	4	16	39	7	10	8	98	55	43
64	16	17	14	10	8	51	11	7	12	9	12	54	15	12	11	59	32	27
43	8	8	12	6	8	49	10	7	12	9	11	48	11	11	8	64	34	30
75	13	24	17	11	13	73	15	12	20	11	15	40	7	11	8	53	25	28
40	6	7	15	5	7	34	9	3	5	8	9	50	12	10	10	30	11	19
55	8	12	14	14	10	42	11	11	8	7	5	81	20	20	14	76	43	33
57	12	15	13	8	10	55	11	9	13	11	11	41	11	9	8	61	27	34
37	6	8	9	9	3	43	8	3	12	4	16	71	16	19	12	82	49	33
37	8	8	8	9	5	32	4	3	5	7	13	50	9	18	9	82	42	40
80	16	25	17	10	15	60	14	11	16	12	7	66	17	12	11	61	27	34
76	15	21	17	12	14	53	12	9	11	10	11	83	20	20	15	62	30	32
43	7	8	10	8	11	45	8	6	12	7	12	51	14	14	10	69	34	35
78	10	25	17	15	15	61	10	8	15	13	15	41	10	10	8	62	27	35
46	10	12	11	7	3	35	7	3	8	4	13	36	10	8	6	76	37	39
61	9	16	12	12	10	41	9	3	9	8	12	51	12	13	10	73	37	36
41	6	9	13	5	10	30	7	3	6	4	10	64	17	15	11	93	46	47
48	11	10	9	11	8	58	11	10	16	9	12	41	9	14	5	63	33	30
33	7	9	7	4	6	46	7	7	8	9	15	43	11	12	8	74	35	39
41	6	12	10	8	4	40	7	5	8	8	12	31	6	6	9	94	49	45
52	16	13	10	4	9	35	4	3	5	7	16	56	12	10	10	66	33	33
64	14	15	15	11	10	50	11	9	12	9	9	55	13	13	10	66	32	34
51	10	9	12	10	11	50	7	9	12	8	14	51	13	13	9	66	37	29
41	7	10	9	9	6	49	11	8	11	9	10	52	7	15	14	78	40	38
74	13	19	17	13	9	30	7	3	7	5	8	67	18	17	11	86	43	43
73	16	19	14	12	13	49	12	5	13	11	8	37	11	11	4	69	33	36
70	18	18	18	7	13	76	14	12	20	14	16	69	19	19	13	79	38	41
60	10	17	15	10	8	58	12	9	15	10	12	40	13	7	7	59	29	30
40	11	8	10	6	4	33	6	3	6	4	14	46	12	11	9	81	47	34
48	8	12	11	8	9	47	8	4	7	12	16	43	11	10	8	83	44	39
54	12	12	14	8	9	60	12	9	15	12	12	46	13	11	8	72	36	36
46	8	13	11	6	4	36	7	3	8	7	11	55	13	14	12	88	45	43
57	14	14	14	7	8	49	9	7	11	10	12	56	13	14	11	73	36	37
67	15	18	15	10	11	54	11	8	12	9	14	52	12	14	7	65	30	35
55	11	13	13	12	8	51	9	7	14	10	11	43	10	10	9	72	35	37
78	17	21	15	12	13	51	12	10	13	10	6	56	18	12	10	66	35	31
56	12	15	12	9	8	53	10	6	15	9	13	48	11	13	9	70	36	34
55	12	11	15	6	11	49	9	7	10	12	11	60	14	18	6	52	24	28
72	20	17	16	9	8	43	9	6	11	9	8	25	6	5	6	76	42	34
51	10	10	14	9	4	44	13	4	11	6	10	76	24	19	10	77	42	35
46	10	5	13	11	7	35	6	4	8	7	10	40	7	14	7	98	51	47
81	19	23	19	9	12	37	10	9	9	4	5	74	23	16	14	70	32	38
46	7	8	14	10	10	47	8	6	10	10	13	53	13	13	12	76	38	38
33	6	8	9	4	6	43	6	6	7	8	16	43	10	15	8	72	39	33
60	9	17	17	9	8	49	9	8	12	10	10	66	19	15	12	61	26	35
31	6	6	9	6	4	35	4	3	5	7	16	51	12	12	11	79	41	38
30	7	6	8	6	3	32	5	3	5	5	14	61	12	17	15	95	55	40
94	24	23	20	14	13	46	9	6	12	11	8	48	15	11	8	63	34	29
90	26	25	21	11	7	20	4	3	5	4	4	22	6	5	4	110	55	55
52	12	13	12	9	6	54	9	6	16	10	13	44	13	9	10	69	35	34
59	13	16	14	9	7	51	10	6	14	9	12	48	14	9	9	69	37	32
51	10	10	12	9	9	43	8	5	13	5	12	26	6	6	5	70	39	31
61	13	13	15	11	10	59	12	8	15	12	12	39	8	12	6	62	28	34
53	11	16	11	8	6	54	12	6	12	10	14	45	11	11	9	68	36	32
74	14	20	18	7	15	52	13	9	12	9	9	63	16	19	8	60	24	36
72	18	23	12	7	10	51	12	7	12	9	11	52	16	13	8	71	32	39
55	10	14	13	11	7	49	8	6	14	9	12	50	13	11	11	76	40	36
65	9	18	15	12	15	34	10	3	5	7	9	75	19	18	12	61	32	29
49	10	12	10	9	8	47	9	6	12	9	11	42	12	9	7	76	38	38
35	7	9	10	6	3	36	6	3	6	7	14	38	8	9	7	92	49	43
43	7	13	8	9	6	41	8	4	6	9	14	42	9	14	7	73	39	34
52	8	14	12	12	8	44	10	4	10	8	12	52	15	12	12	72	39	33
65	11	15	16	10	14	49	14	6	15	10	4	49	16	12	7	59	28	31
29	6	9	6	5	3	41	8	4	8	7	14	38	6	10	10	86	47	39
30	6	5	9	7	3	48	9	6	9	8	16	41	7	14	7	91	50	41
44	8	12	11	7	6	33	4	3	7	4	15	42	6	11	9	77	38	39
47	9	11	11	8	8	42	8	6	10	8	10	48	12	13	7	72	37	35
41	6	6	12	11	8	57	11	9	15	12	10	86	22	20	16	81	42	39
48	12	10	11	8	10	48	10	5	13	8	12	36	9	9	7	66	37	29
26	6	5	9	3	3	42	4	3	11	8	16	34	7	10	7	94	54	40
59	10	17	13	13	10	49	11	8	11	8	11	45	13	11	8	86	47	39
46	8	15	10	4	6	43	11	4	10	7	11	33	6	12	6	67	39	28
47	10	13	7	12	5	45	10	3	9	9	14	45	10	12	11	83	48	35
65	12	23	15	9	4	53	12	3	13	10	15	42	12	12	6	62	34	28
58	13	17	11	11	6	56	15	7	12	10	12	43	13	11	7	59	33	26
77	15	22	15	12	14	42	14	3	12	7	6	64	19	16	8	67	33	34
85	12	25	20	14	15	32	8	3	5	8	8	64	14	16	13	83	39	44
42	7	10	10	6	7	45	8	4	9	9	15	55	13	14	13	68	32	36
53	8	13	15	8	9	43	10	5	9	7	12	44	10	11	8	69	35	34
81	21	20	16	12	12	34	12	4	9	4	5	85	23	20	14	73	38	35
61	14	16	15	6	11	37	10	3	6	7	11	56	13	16	11	71	35	36
68	6	22	14	15	9	29	7	3	7	7	5	80	18	20	14	85	46	39
66	14	17	14	10	10	53	12	7	14	10	10	66	18	15	11	75	40	35
67	11	17	17	12	10	48	10	6	12	9	11	52	13	13	12	68	35	33
47	8	13	11	6	10	34	6	4	7	8	9	65	14	18	14	79	40	39
58	10	17	11	12	9	45	12	4	9	8	12	52	13	14	11	70	40	30
52	7	10	13	7	15	24	6	3	5	5	5	76	13	20	15	94	52	42
71	14	20	14	15	10	60	15	7	20	10	8	60	20	14	9	79	39	40
71	22	15	16	8	10	54	12	8	15	10	9	60	18	14	10	70	37	33
106	30	25	21	15	15	50	10	7	13	9	11	52	15	11	10	70	31	39
73	15	20	18	12	8	40	8	6	10	8	8	44	12	10	8	88	44	44
51	9	15	13	8	7	39	6	5	10	6	12	48	13	13	8	73	37	36
44	12	10	10	6	6	20	4	3	5	4	4	44	12	10	8	44	22	22
67	13	17	14	13	8	48	13	4	13	7	11	51	16	13	10	68	39	29
55	17	12	13	6	7	60	12	9	15	12	12	53	13	13	10	73	39	34
81	24	22	16	9	9	51	14	7	14	9	7	58	18	8	12	67	31	36
61	16	14	13	11	7	58	13	8	15	9	13	43	11	10	8	71	38	33
66	11	18	14	11	14	47	12	9	7	8	11	62	14	16	12	63	30	33
50	6	10	12	15	8	54	9	9	14	10	12	40	11	9	6	67	33	34
50	10	11	13	6	10	52	11	6	14	10	11	45	12	10	9	74	38	36
63	16	12	15	10	8	29	5	3	6	5	10	54	15	15	10	97	54	43
61	15	14	14	6	12	44	9	8	11	8	8	78	17	20	15	64	27	37
45	11	8	10	8	4	53	8	7	14	9	15	37	9	10	7	85	47	38
49	12	17	10	6	5	40	8	6	10	8	8	44	12	10	8	88	44	44
52	9	14	10	12	8	32	7	6	7	4	8	52	14	14	9	73	38	35
78	20	17	19	11	13	59	13	11	18	11	6	59	17	14	9	52	26	26
55	10	13	18	7	11	40	7	4	8	8	13	45	11	14	8	94	50	44
52	13	14	11	9	5	47	10	7	11	8	11	41	11	10	7	73	36	37
70	15	17	15	10	10	45	10	4	8	7	16	54	11	14	12	74	44	30
42	6	9	12	6	12	37	5	5	6	7	14	51	9	16	11	81	42	39
60	12	14	14	8	12	47	8	6	10	10	13	58	16	13	9	84	44	40
57	12	16	13	7	10	57	10	6	14	13	14	36	6	10	7	52	25	27
58	12	15	17	7	3	26	5	4	6	7	4	22	6	5	4	70	34	36
51	8	15	13	8	8	51	10	9	13	11	8	44	14	9	7	58	26	32
54	8	17	11	11	10	42	9	7	11	8	7	43	12	14	5	75	39	36
22	6	5	5	3	3	20	4	3	5	4	4	22	6	5	4	22	11	11
67	11	20	16	10	13	54	12	9	13	10	10	59	14	13	10	66	31	35
38	8	5	11	9	7	31	5	4	6	5	11	76	17	20	16	81	41	40
73	15	19	14	15	9	43	10	6	10	9	8	67	16	18	14	72	38	34
56	12	20	16	4	4	45	11	3	10	8	13	61	13	18	14	84	52	32
56	13	11	13	10	10	49	11	6	12	9	11	42	11	13	6	66	35	31
52	10	11	12	10	10	51	10	5	15	7	14	28	6	9	5	75	39	36
90	18	25	17	15	11	54	10	9	13	10	12	58	15	13	11	88	47	41
29	7	9	6	4	3	49	9	5	10	10	15	37	9	11	7	76	43	33
52	14	12	11	10	5	42	6	3	11	7	15	41	9	16	8	81	44	37
73	11	20	15	15	12	45	11	7	11	8	8	66	20	19	7	66	30	36
30	6	5	9	7	3	35	4	3	5	7	16	38	8	12	8	94	55	39
60	13	16	14	11	7	53	12	6	13	10	12	41	10	12	8	64	34	30
58	13	15	10	11	9	53	11	9	14	10	9	43	8	11	8	71	40	31
60	11	16	15	12	9	42	9	3	12	6	12	41	10	13	7	76	40	36
31	6	5	9	8	3	51	8	3	14	10	16	22	6	5	4	84	46	38
83	17	23	16	15	15	48	12	7	11	9	9	49	11	14	6	64	34	30
63	16	17	11	8	11	60	12	9	15	12	12	66	18	15	12	54	22	32
76	16	18	18	12	12	47	9	6	12	8	12	55	14	14	11	81	41	40
50	11	12	12	8	7	38	6	4	7	7	14	39	7	11	9	84	49	35
68	18	16	12	14	8	52	11	8	13	10	10	50	13	12	10	69	39	30
61	13	11	15	11	11	56	12	9	15	12	8	49	12	10	7	67	36	31
54	13	14	13	6	7	51	10	9	14	8	10	38	9	10	8	71	36	35
38	9	11	9	4	4	55	10	5	13	11	16	34	8	8	8	74	40	34
59	8	13	14	15	12	45	9	3	8	11	14	52	12	14	10	77	42	35
53	7	15	13	10	10	43	9	9	14	7	4	63	16	15	11	70	32	38
61	10	15	16	8	12	46	8	7	11	9	11	44	12	12	7	59	31	28
84	17	21	21	13	13	31	6	4	8	5	8	62	21	13	12	71	35	36
38	7	10	9	9	4	50	8	6	12	10	14	30	7	9	7	85	47	38
41	6	10	9	9	9	33	5	4	5	8	11	42	10	10	8	82	44	38
51	10	12	11	10	8	44	8	6	10	8	12	43	12	10	7	77	41	36
66	18	15	15	9	9	40	8	6	10	8	8	44	12	10	8	66	33	33
34	6	9	13	3	7	45	5	4	11	9	16	38	7	10	9	90	51	39
35	6	7	11	8	4	40	5	4	9	9	13	31	6	9	6	83	47	36
64	10	17	15	11	14	52	12	7	11	9	13	65	18	17	11	73	35	38
81	17	22	16	12	15	55	14	10	14	8	9	63	18	15	10	55	22	33
43	9	10	12	6	5	52	9	7	12	9	15	36	8	10	7	64	35	29
26	6	5	7	4	5	45	6	6	9	9	15	35	7	11	7	72	40	32
44	8	9	13	7	9	45	8	10	9	7	11	44	10	11	8	75	41	34
65	8	17	14	14	12	46	7	7	10	9	13	40	15	6	6	72	38	34
55	17	15	12	4	7	49	10	8	12	10	9	47	12	10	8	74	36	38
26	6	5	9	3	3	36	5	3	5	7	16	27	7	6	5	92	53	39
68	14	18	15	9	11	52	12	6	13	9	12	47	12	12	8	59	28	31
60	13	17	12	6	9	42	11	6	10	7	8	53	13	16	9	66	32	34
53	14	12	15	6	8	40	6	6	7	7	14	34	8	11	7	82	44	38
62	10	15	16	9	11	49	10	7	11	9	12	43	12	10	8	62	37	25
48	11	10	9	8	6	52	11	4	14	9	14	35	8	11	8	69	41	28
31	6	5	9	7	4	40	8	6	10	8	8	42	10	10	8	88	44	44
73	11	19	16	13	13	47	10	5	9	9	14	53	10	19	9	74	30	44
42	8	10	10	6	7	45	8	4	10	7	16	43	10	9	11	75	39	36
42	6	13	10	10	3	63	13	7	15	14	14	50	10	17	9	88	49	39
59	14	15	13	11	8	53	10	6	15	10	12	50	10	13	11	70	37	33
54	6	14	12	12	11	47	12	5	13	8	9	53	13	15	10	69	38	31
68	18	16	15	9	11	39	10	4	8	7	10	56	16	13	11	74	37	37
50	6	8	15	13	9	26	4	3	6	4	9	30	8	6	7	90	45	45
42	7	8	10	11	4	38	5	4	7	7	15	46	12	12	8	83	48	35
67	18	15	15	10	9	40	8	6	10	8	8	44	12	10	8	66	33	33
60	11	15	15	8	12	45	9	6	11	9	10	45	12	11	8	58	31	27
44	7	9	12	4	9	52	7	6	16	8	15	32	8	11	5	59	33	26
72	11	21	16	13	8	52	11	6	14	10	11	55	13	18	12	69	35	34
58	10	18	12	12	5	47	9	3	13	7	15	36	8	11	7	81	46	35
25	6	5	8	3	3	32	4	3	5	4	16	43	6	13	11	80	48	32
52	6	11	12	14	12	49	8	9	12	8	12	51	14	12	9	75	36	39
52	6	12	12	12	14	37	7	5	9	8	8	65	17	16	12	79	40	39
58	8	13	13	13	14	45	10	7	11	6	11	53	15	14	8	61	26	35
42	8	9	11	9	5	44	7	6	10	8	13	42	10	10	8	76	39	37
62	14	14	15	11	11	50	10	7	13	8	12	46	11	13	7	67	34	33
71	11	18	19	9	14	39	10	5	9	6	9	49	13	13	8	70	33	37
49	7	12	11	11	5	33	5	3	6	7	12	48	9	13	14	72	32	40
56	11	16	10	13	6	56	13	9	14	10	10	49	13	11	9	74	42	32
38	9	11	9	3	6	39	8	4	8	6	13	48	10	14	9	77	42	35
62	14	12	15	10	9	34	8	3	7	4	12	50	16	13	9	61	31	30
60	10	11	15	15	11	47	9	10	10	6	12	61	10	20	9	67	30	37
47	8	12	12	10	6	34	4	3	5	7	15	46	9	13	12	74	37	37
84	15	22	20	14	13	30	5	6	8	7	4	74	13	20	13	105	50	55
42	7	10	9	9	7	44	8	3	9	8	16	41	9	9	9	80	41	39
44	7	10	12	12	4	46	10	4	10	9	13	48	10	12	9	75	39	36
66	18	15	15	9	9	80	16	12	20	16	16	88	24	20	16	66	33	33
45	12	8	12	7	7	43	10	4	12	7	10	56	13	16	11	87	45	42
65	14	16	16	6	11	48	11	7	11	9	10	49	10	13	10	59	28	31
75	16	20	16	13	10	57	14	8	14	8	13	41	12	10	7	68	31	37
72	11	19	16	14	14	50	12	6	13	9	10	58	11	12	15	66	33	33
63	10	18	17	11	9	51	10	5	13	11	12	50	14	12	9	73	44	29
70	16	19	14	9	11	50	9	6	13	12	10	48	13	11	8	83	40	43
55	9	15	12	8	10	43	8	7	8	7	13	53	13	12	13	72	33	39
57	10	14	15	8	10	58	12	8	15	10	13	39	11	9	7	76	38	38
75	17	19	18	11	11	51	12	6	13	10	10	47	14	13	7	72	39	33
70	16	17	15	11	11	49	11	10	14	8	6	64	15	15	12	65	35	30
46	9	10	13	10	6	50	9	9	14	4	14	41	10	10	8	78	40	38
48	14	11	12	5	5	51	8	7	13	9	14	49	11	14	9	60	31	29
58	12	13	14	9	9	48	10	8	12	7	11	44	12	10	10	75	39	36
42	10	11	9	6	6	47	9	5	10	9	14	31	8	7	7	79	42	37
50	9	14	9	9	7	36	5	3	8	8	12	54	11	13	14	84	44	40
35	7	12	9	3	3	52	12	4	12	8	16	29	7	7	6	82	50	32
42	6	10	11	10	4	38	5	4	7	7	15	40	10	10	7	79	43	36
36	6	10	10	6	4	45	6	5	10	8	16	40	10	10	7	92	46	46
46	8	11	13	6	12	56	10	6	15	10	15	36	9	10	8	70	40	30
81	22	19	17	11	12	52	11	8	14	11	8	62	15	14	12	66	33	33
56	12	11	14	12	8	43	7	6	11	8	11	37	8	10	7	89	44	45
76	19	21	15	10	11	56	11	8	16	11	10	42	12	10	6	68	34	34
63	12	14	15	11	14	44	7	5	11	9	12	76	23	17	10	67	33	34
57	12	12	12	10	12	51	10	6	13	9	13	44	11	11	9	61	31	30
60	11	15	14	11	11	60	12	9	15	12	12	50	14	13	9	72	37	35
57	10	12	14	11	10	41	8	6	10	9	8	56	15	13	11	71	35	36
32	6	8	9	5	3	37	4	3	7	7	16	48	11	12	10	80	45	35
65	13	16	17	11	8	39	11	3	11	7	7	62	18	16	12	69	36	33
45	10	12	12	5	8	42	7	3	9	8	15	35	8	12	7	87	46	41
58	8	17	14	9	10	41	10	5	7	9	10	80	20	18	16	84	51	33
65	14	15	15	9	10	55	11	9	14	11	10	57	15	14	9	63	29	34
55	10	11	16	13	7	38	7	8	9	5	9	75	16	18	15	81	44	37
36	6	7	9	11	3	37	7	3	6	8	13	45	10	11	10	94	51	43
43	6	9	13	6	6	37	5	3	9	5	15	29	10	6	6	76	41	35
64	11	15	18	13	7	40	5	3	11	6	15	38	9	12	5	68	35	33
61	7	15	15	15	12	42	9	3	10	9	11	50	13	20	8	74	34	40
61	7	19	18	9	10	40	7	5	12	6	10	57	14	15	10	69	32	37
58	14	15	10	9	10	46	9	6	11	8	12	54	12	15	11	69	34	35
66	16	14	19	8	10	54	11	6	12	11	14	52	13	13	9	70	32	38
59	11	16	14	10	8	56	10	8	14	10	14	39	11	11	6	70	37	33
51	12	14	12	6	7	45	11	3	9	7	15	50	8	17	11	86	53	33
82	22	18	20	12	10	60	12	9	15	12	12	66	18	15	12	89	45	44
110	30	25	25	15	15	80	16	12	20	16	16	88	24	20	16	110	55	55
61	11	15	17	8	10	43	11	6	10	6	10	54	13	15	12	59	30	29
58	13	10	15	10	12	59	10	9	15	11	14	49	12	13	7	60	30	30
53	6	13	14	11	6	37	8	3	8	7	11	44	12	12	8	72	38	34
44	10	7	13	8	8	53	9	6	13	11	14	39	7	11	9	74	41	33
37	9	6	10	8	4	34	5	3	5	6	15	44	11	11	10	85	47	38
46	7	11	10	7	11	44	6	9	9	8	12	73	16	18	15	67	34	33
45	7	9	12	10	6	49	9	6	12	10	12	41	11	9	7	68	35	33
25	6	5	8	3	3	35	4	3	5	7	16	41	6	11	12	86	50	36
38	6	8	10	9	6	37	4	5	8	5	15	48	10	16	8	79	42	37
52	6	9	18	12	10	57	12	8	12	10	15	55	15	11	12	88	44	44
59	11	15	12	12	12	48	13	5	8	8	14	49	12	10	11	66	36	30
25	6	5	8	3	3	37	5	3	7	7	15	22	6	5	4	92	53	39
53	6	11	15	15	10	46	12	3	11	7	13	46	14	13	5	60	32	28
52	9	12	17	10	7	40	9	5	10	6	10	59	14	15	11	60	31	29
42	8	13	5	13	3	32	4	3	5	4	16	42	9	11	8	90	45	45
48	13	10	8	8	8	46	9	7	13	6	11	50	14	13	8	69	34	35
34	6	10	9	5	4	44	8	4	9	8	15	34	7	11	5	71	36	35
36	6	11	5	10	3	45	6	4	13	7	15	34	7	9	7	75	40	35
59	8	17	15	9	10	37	7	3	9	7	11	45	9	15	9	88	45	43
50	7	19	10	9	5	37	6	4	7	7	13	44	12	11	7	74	38	36
42	8	11	11	8	3	40	8	6	10	8	8	40	10	9	7	71	39	32
34	6	5	8	11	3	35	4	3	5	7	16	22	6	5	4	82	45	37
63	16	14	13	11	9	75	14	11	20	15	15	44	12	10	8	64	32	32
44	10	10	10	8	5	41	9	4	9	8	11	30	9	6	6	69	41	28
41	9	5	13	7	7	37	5	3	8	5	16	40	10	11	7	96	55	41
32	8	7	9	4	4	38	6	3	6	7	16	48	7	14	12	79	42	37
52	9	13	11	14	7	42	9	6	12	7	8	40	10	12	6	78	40	38
31	6	5	9	8	3	39	4	3	6	10	16	32	6	7	9	97	55	42
45	9	12	8	11	5	44	7	5	10	10	12	44	10	10	8	89	48	41
46	9	13	10	9	5	32	5	3	5	6	13	42	8	12	9	85	47	38
38	11	10	6	4	6	62	12	10	15	13	12	54	14	15	9	81	47	34
26	6	5	9	3	3	35	5	4	8	7	11	28	6	8	6	90	55	35
45	7	9	11	9	13	44	6	7	12	7	12	61	15	17	8	77	40	37
55	12	12	13	11	10	60	14	10	16	10	10	54	19	9	10	68	32	36
34	6	10	9	5	4	39	5	3	8	7	16	31	7	8	7	89	52	37
31	6	6	9	6	5	37	6	5	8	6	12	35	9	10	6	92	52	40
27	6	5	8	5	3	35	4	3	5	7	16	26	6	5	8	106	51	55
29	6	6	9	4	4	45	5	6	12	7	15	35	7	10	8	78	44	34
51	10	14	14	6	7	41	8	6	10	9	8	42	10	13	7	69	35	34
66	18	15	15	9	9	56	11	9	14	11	11	48	13	11	7	66	33	33
36	6	5	11	7	9	34	4	3	5	7	15	35	6	14	7	105	55	50
37	6	9	8	11	3	51	8	6	11	10	16	31	6	9	8	72	40	32
52	9	17	15	7	7	46	6	7	10	7	16	37	8	10	7	73	35	38
53	12	9	14	12	6	48	10	6	12	7	13	53	15	14	8	70	35	35
48	8	13	10	8	8	56	12	8	15	9	12	41	10	9	8	63	35	28
43	6	9	13	10	6	46	8	5	10	8	15	50	13	10	11	84	43	41
63	13	16	13	11	9	50	10	9	11	10	10	62	17	15	10	63	27	36
26	6	5	9	3	3	42	5	5	10	9	13	26	7	7	5	98	55	43
34	6	7	8	9	5	35	5	4	6	6	14	63	16	16	12	86	46	40
46	10	10	9	11	6	58	10	8	15	13	12	44	12	10	8	79	41	38
61	11	15	13	13	12	44	9	7	10	9	9	53	13	13	10	70	40	30
60	10	18	14	11	8	44	8	4	10	7	15	36	9	9	7	79	44	35
62	15	16	12	11	8	53	11	9	11	12	10	42	11	11	6	81	42	39
36	7	8	9	7	5	53	10	6	12	9	16	23	6	5	5	66	38	28
64	16	15	15	9	9	50	9	7	12	10	12	45	12	10	9	68	33	35
49	10	10	14	7	10	48	9	6	11	9	13	53	14	13	9	72	39	33
46	6	9	17	7	7	52	10	6	13	11	12	27	9	7	4	78	39	39
28	6	6	7	6	3	39	5	3	9	7	15	28	6	6	6	84	47	37
45	10	9	13	8	6	41	9	6	10	8	8	49	9	13	10	110	55	55
54	9	11	12	11	14	43	9	9	8	6	11	55	13	17	8	57	31	26
43	7	9	8	13	6	34	7	3	7	6	11	57	13	17	10	84	44	40
32	7	8	10	4	3	51	9	6	11	10	15	34	10	7	9	72	37	35
40	6	13	9	9	3	36	5	3	8	4	16	43	6	11	10	89	51	38
41	8	8	12	7	7	45	6	7	8	10	14	38	7	11	10	76	39	37
28	6	5	7	7	3	40	8	6	10	8	8	38	11	8	7	104	49	55
33	7	9	9	4	3	35	5	3	7	4	16	59	9	18	15	90	48	42
30	7	6	9	4	3	47	8	6	10	9	14	37	8	10	7	96	55	41
33	10	8	8	3	3	58	12	4	16	10	16	22	6	5	4	93	54	39
44	9	10	12	9	4	49	10	3	13	9	14	29	8	8	6	70	41	29
38	6	11	9	8	4	49	8	4	13	9	15	36	9	11	7	79	46	33
60	13	16	13	10	8	50	8	6	10	10	16	51	13	14	9	82	44	38
59	14	13	17	8	9	44	7	3	12	7	15	24	6	6	5	76	44	32
37	6	5	9	7	6	38	7	3	8	7	13	39	9	11	10	94	55	39
47	9	12	16	6	7	44	9	3	10	7	15	23	6	5	5	78	44	34
54	11	14	13	10	7	40	7	4	11	6	12	60	15	18	10	76	40	36
34	6	5	9	11	3	34	5	3	5	7	14	47	10	12	11	94	55	39
24	6	5	6	4	3	35	5	3	5	6	16	43	10	10	8	90	49	41
58	10	12	13	12	11	44	9	4	10	9	12	43	11	12	7	74	42	32
44	8	7	11	9	8	44	9	9	8	6	12	59	15	16	11	73	34	39
97	21	25	21	15	15	67	14	11	16	14	12	46	12	12	8	51	17	34
72	21	16	17	11	7	58	13	7	13	12	13	63	14	15	11	62	24	38
50	12	10	12	8	8	49	8	9	11	10	11	43	12	9	8	72	36	36
50	9	18	14	3	4	45	6	4	12	9	14	44	12	10	8	102	55	47
75	14	19	15	15	11	49	14	7	14	8	6	75	21	16	12	66	34	32
39	6	7	14	8	8	39	7	3	9	7	13	36	7	11	7	94	51	43
44	7	7	12	10	7	49	10	8	14	9	8	35	10	11	5	75	40	35
38	8	10	9	4	6	59	12	7	14	10	16	25	7	5	5	72	37	35
30	6	5	9	6	4	38	5	3	7	7	16	40	7	12	10	83	47	36
65	15	15	15	9	11	57	11	9	15	10	12	55	15	15	9	57	27	30
46	11	7	10	11	7	43	6	6	10	8	13	47	10	10	11	90	53	37
54	9	19	12	7	7	46	11	4	13	7	11	50	10	15	10	69	36	33
40	8	8	14	4	9	50	9	5	11	9	16	22	6	5	4	68	38	30
45	10	13	11	7	3	48	10	6	12	8	12	44	12	10	8	81	44	37
42	7	6	11	9	7	46	11	4	11	8	12	25	7	6	4	69	36	33
42	8	10	8	10	7	45	7	6	11	9	12	49	8	16	12	73	33	40
61	12	16	16	10	5	49	9	3	13	10	14	54	12	15	9	65	35	30
32	6	6	10	7	3	35	4	3	5	7	16	37	8	12	6	85	47	38
42	6	12	11	5	8	52	10	5	13	8	16	35	9	9	5	88	46	42
81	17	22	21	12	12	40	8	6	10	8	8	44	12	10	8	72	36	36
49	13	8	13	11	6	53	12	8	14	7	12	38	9	10	8	70	38	32
43	10	9	10	8	6	51	9	7	11	11	13	32	8	10	5	77	39	38
38	7	7	14	3	7	42	7	3	9	7	16	33	9	9	6	78	38	40
62	14	19	12	9	7	46	11	3	11	8	13	46	12	11	8	58	27	31
50	9	11	10	10	12	52	8	10	15	8	11	54	10	15	11	68	33	35
63	10	15	14	12	12	58	12	9	14	13	10	47	13	11	7	66	28	38
26	6	5	9	3	3	34	4	3	5	6	16	24	6	6	4	110	55	55
52	10	11	11	9	15	39	4	9	6	7	13	78	19	20	13	47	15	32
40	6	12	9	7	8	45	9	5	8	7	16	37	9	12	6	72	37	35
42	6	9	11	9	9	48	9	7	10	10	12	33	9	8	7	79	43	36
66	18	15	15	9	9	20	4	3	5	4	4	22	6	5	4	66	33	33
50	6	10	12	11	9	35	5	3	7	8	12	46	11	10	10	78	43	35
59	12	16	9	14	8	53	9	9	16	9	10	44	12	10	8	79	47	32
54	9	14	13	11	11	49	12	12	10	7	8	64	18	16	13	82	41	41
66	18	15	15	9	9	40	8	6	10	8	8	44	12	10	8	66	33	33
49	10	11	11	10	8	44	12	6	10	6	10	49	10	10	14	67	36	31
68	11	18	18	11	13	45	13	7	14	7	4	40	14	9	5	59	35	24
62	12	14	18	9	10	51	13	7	13	10	8	56	15	14	8	61	26	35
35	6	6	12	7	4	20	4	3	5	4	4	24	6	5	6	103	54	49
53	10	13	12	5	10	52	10	5	14	9	14	41	10	11	8	74	40	34
42	7	9	12	6	9	34	6	3	6	6	13	39	8	9	9	79	41	38
38	7	8	12	8	5	47	9	4	11	9	14	36	7	10	7	78	44	34
44	12	13	9	7	3	41	4	6	8	7	16	41	12	10	6	86	39	47
36	7	8	10	6	5	48	7	6	12	7	16	36	10	8	7	77	44	33
36	8	10	9	5	5	53	10	4	16	8	15	30	7	9	5	74	42	32
43	17	7	9	4	3	58	11	9	18	9	11	48	11	11	11	77	45	32
60	19	9	13	13	8	31	7	4	8	6	6	41	10	10	6	84	39	45
59	11	16	13	11	10	49	10	8	9	9	13	55	12	15	10	74	38	36
44	7	9	10	10	8	30	6	5	5	6	8	54	9	18	12	72	34	38
36	7	6	12	7	5	47	10	6	10	9	12	36	8	9	7	83	46	37
60	11	19	13	8	6	62	11	9	15	12	15	41	12	10	6	76	37	39
46	12	10	12	6	8	54	11	9	13	10	11	43	12	12	8	80	44	36
29	7	6	8	3	5	36	5	3	5	7	16	36	8	11	8	81	41	40
70	14	17	17	11	15	28	8	3	5	7	5	54	13	15	10	42	23	19
52	9	13	12	7	10	54	11	6	11	12	14	49	12	14	9	63	32	31
39	8	10	10	6	5	47	12	3	11	7	14	50	12	13	9	74	40	34
31	6	8	9	3	5	33	4	3	5	6	15	52	6	16	13	94	55	39
71	17	15	17	12	10	55	10	7	13	10	15	41	9	13	5	56	28	28
50	11	11	11	12	5	32	5	4	7	6	10	41	11	9	7	78	42	36
26	6	5	9	3	3	28	5	3	5	6	9	28	7	7	6	98	55	43
26	6	5	9	3	3	34	4	3	5	7	15	41	6	12	12	94	54	40
35	6	5	9	10	6	49	9	3	14	8	15	24	7	6	4	64	34	30
63	11	11	16	15	10	39	9	4	5	7	14	48	10	10	9	83	42	41
39	10	7	9	9	3	36	6	3	5	6	16	28	10	7	4	85	45	40
67	12	21	14	11	10	57	11	9	17	9	11	55	17	13	8	64	30	34
39	6	10	10	9	5	50	10	5	13	6	16	22	6	5	4	82	48	34
47	9	12	11	12	3	47	8	5	10	9	15	32	8	9	7	94	55	39
26	6	5	9	3	3	20	4	3	5	4	4	22	6	5	4	110	55	55
62	14	16	11	11	10	48	13	9	13	7	6	62	19	15	9	63	29	34
30	6	5	11	5	3	46	7	4	11	8	16	29	6	7	7	78	46	32
53	6	13	12	14	6	45	9	3	9	9	15	32	6	11	7	79	44	35
54	10	10	12	13	9	49	12	5	12	9	11	56	13	13	10	73	39	34
26	6	5	9	3	3	20	4	3	5	4	4	22	6	5	4	110	55	55
38	7	11	8	6	5	50	10	5	12	9	14	37	6	11	9	70	36	34
46	7	11	13	5	13	42	11	3	8	7	13	43	8	15	8	76	45	31
62	15	13	15	9	10	55	11	6	15	10	13	46	12	13	8	68	35	33
56	10	15	10	15	3	35	7	4	8	7	9	29	8	6	4	75	37	38
60	14	11	13	14	8	42	8	4	11	7	12	56	15	13	7	68	33	35
60	13	15	15	12	6	46	12	5	10	9	10	43	12	11	7	73	40	33
71	18	17	16	15	4	42	11	5	13	5	8	61	17	16	11	76	43	33
75	15	19	13	15	9	44	10	5	11	10	8	75	22	19	13	87	49	38
39	6	12	9	9	3	25	4	3	7	4	7	48	10	17	8	89	53	36
47	12	8	13	6	11	48	9	6	10	10	13	44	12	12	8	72	38	34
60	10	9	16	14	12	37	9	4	9	5	10	47	10	11	7	72	37	35
64	18	14	14	9	9	60	12	9	15	12	12	52	20	10	8	65	32	33
53	7	12	13	14	3	54	12	9	16	6	11	56	15	12	8	77	44	33
27	6	5	7	5	4	44	8	5	10	7	14	26	6	8	4	78	38	40
49	9	17	13	5	5	55	10	8	13	12	12	24	7	6	4	62	34	28
72	12	19	17	14	11	49	12	7	11	10	9	44	12	11	8	64	31	33
55	10	11	15	15	7	47	10	5	11	9	12	47	13	11	7	79	41	38
53	13	12	12	9	7	56	12	9	14	9	12	45	12	11	8	70	33	37
50	8	14	18	3	11	44	10	3	7	9	15	48	10	14	10	70	39	31
35	7	10	12	3	3	45	9	5	10	7	14	47	8	13	11	81	49	32
39	8	7	9	9	6	40	8	6	10	8	8	44	10	12	8	69	36	33
34	6	8	11	6	6	35	5	3	5	7	15	37	7	15	7	81	46	35
55	10	15	11	10	10	52	10	6	11	9	16	37	9	11	6	70	39	31
31	6	7	8	5	5	42	7	3	10	7	15	49	10	13	10	80	41	39
42	7	11	12	7	4	38	5	3	9	7	14	41	11	11	7	89	49	40
76	20	19	17	12	8	45	10	7	10	8	10	52	17	11	9	68	34	34
65	15	12	17	11	12	50	10	8	12	8	12	62	14	18	10	67	29	38
51	13	12	12	9	6	47	10	5	12	6	14	54	10	12	13	78	43	35
30	6	5	9	7	3	36	4	3	7	7	15	34	6	8	10	94	55	39
64	7	15	14	15	13	44	10	4	11	7	12	67	13	19	11	67	34	33
30	6	5	9	7	3	52	10	6	12	11	13	50	10	14	10	94	55	39
34	6	6	13	5	8	32	4	3	5	4	16	44	6	16	8	94	55	39
54	12	9	14	11	8	47	10	7	11	11	8	45	10	12	8	80	42	38
37	6	5	13	7	7	32	4	3	5	7	13	41	8	11	8	86	51	35
68	10	18	16	11	14	45	11	10	11	9	4	80	23	16	13	71	29	42
39	7	5	13	11	3	34	5	3	6	7	13	30	9	8	5	80	44	36
49	17	15	10	4	3	51	11	3	14	10	13	25	6	7	5	69	35	34
71	14	19	17	12	11	56	12	9	16	11	8	40	13	9	6	67	32	35
37	7	6	11	9	5	38	5	3	6	8	16	25	6	7	5	80	50	30
61	17	17	11	9	5	50	11	4	17	7	11	55	14	17	10	68	36	32
58	8	10	18	13	8	60	12	9	17	12	10	51	15	11	9	67	36	31
60	9	15	14	13	11	50	13	9	11	10	7	47	12	14	7	61	26	35
60	9	15	14	11	15	56	11	9	14	13	9	44	6	13	7	77	41	36
44	10	9	10	8	10	42	6	3	8	9	16	46	10	13	11	92	52	40
66	11	19	14	12	10	50	10	8	13	9	10	58	17	13	10	73	34	39
33	6	6	12	4	7	36	4	4	5	7	16	68	16	19	12	90	48	42
48	10	11	11	11	5	39	8	3	8	9	11	42	10	10	8	77	44	33
49	11	13	11	8	3	50	9	6	11	10	14	43	10	12	9	83	46	37
41	10	8	11	9	3	51	9	4	15	9	14	44	9	12	10	89	49	40
51	9	12	12	11	5	43	7	3	10	10	13	39	10	10	8	82	46	36
42	11	7	9	6	6	36	10	3	8	6	9	48	12	15	8	80	45	35
46	9	12	11	9	7	50	11	3	12	10	14	48	13	11	10	68	36	32
63	17	16	15	9	6	42	8	6	10	10	8	34	6	8	6	66	33	33
23	6	5	6	3	3	37	5	3	6	7	16	61	6	17	16	87	50	37
78	16	16	19	15	15	61	12	9	15	12	13	59	14	14	10	78	36	42
45	6	14	9	13	3	41	9	3	6	7	16	33	8	9	7	70	41	29
28	6	5	9	5	3	32	4	3	5	4	16	42	8	14	11	94	55	39
76	13	19	18	13	13	57	13	11	17	10	6	56	16	14	8	60	26	34
42	17	5	11	5	4	46	8	6	10	8	14	27	6	7	5	94	55	39
54	13	15	11	10	4	48	11	4	11	9	13	48	14	12	7	83	40	43
66	18	15	15	9	9	20	4	3	5	4	4	22	6	5	4	66	33	33
88	24	20	20	12	12	60	12	9	15	12	12	66	18	15	12	89	45	44
39	7	9	11	8	6	39	5	4	8	7	15	41	7	14	8	83	44	39
49	14	9	15	8	3	35	5	4	6	8	12	23	7	5	4	92	52	40
49	17	8	14	5	3	59	12	5	17	13	12	24	7	5	4	65	34	31
46	10	9	17	7	7	47	4	3	17	7	16	22	6	5	4	86	35	51
83	21	21	18	12	11	52	9	9	11	10	13	55	11	13	13	75	36	39
66	17	14	16	11	8	38	6	3	9	6	14	23	7	5	4	76	43	33
39	7	6	11	11	8	38	7	3	6	7	15	38	9	11	7	88	55	33
32	6	6	9	8	6	56	10	8	14	8	16	30	6	10	5	77	44	33
36	6	8	10	7	7	37	6	3	7	7	14	50	7	10	9	80	42	38
30	6	5	8	6	6	47	8	6	11	8	14	46	7	13	12	82	45	37
45	6	10	11	11	10	33	4	3	6	5	15	45	12	12	10	88	48	40
50	8	16	11	11	4	40	11	5	9	7	8	31	8	6	7	95	48	47
47	10	9	12	10	6	45	8	6	10	8	13	46	12	10	10	71	36	35
51	8	20	8	8	6	53	13	6	13	8	13	54	14	13	9	65	35	30
30	6	6	9	6	3	33	5	3	5	4	16	28	8	7	5	87	49	38
75	13	21	16	13	15	40	12	3	7	6	12	47	12	14	7	78	38	40
62	13	15	14	12	7	55	11	7	12	11	14	42	12	9	7	73	36	37
53	6	12	14	14	7	24	5	3	5	5	6	52	13	13	9	88	46	42
60	9	15	13	11	13	39	7	5	8	8	11	54	17	15	9	69	36	33
44	6	16	10	6	3	51	9	3	15	8	16	24	7	6	4	80	45	35
52	7	17	10	10	12	46	11	9	12	5	9	59	15	20	9	65	30	35
55	13	13	11	12	6	54	12	7	14	9	12	42	13	9	8	67	35	32
37	7	6	10	9	7	51	8	8	12	10	13	64	17	15	11	76	42	34
30	6	6	9	5	4	34	4	3	5	7	15	36	8	12	7	93	52	41
88	25	25	11	12	12	53	15	3	17	13	5	43	12	7	8	34	11	23
37	7	7	9	8	6	43	7	6	8	10	12	50	10	15	7	84	40	44
26	6	5	9	3	3	29	4	3	5	4	13	31	8	10	5	101	49	52
65	21	10	13	11	8	55	10	8	14	10	13	41	12	10	8	83	44	39
80	13	19	19	15	15	50	13	11	13	9	4	75	22	17	10	63	24	39
88	23	24	19	13	8	62	9	8	19	14	12	23	6	5	4	45	21	24
35	7	5	10	8	5	32	4	3	5	4	16	25	6	7	5	97	53	44
37	6	5	11	10	7	39	7	5	7	7	13	58	14	14	11	76	41	35
42	10	5	13	7	3	34	4	3	5	7	15	36	8	10	7	98	55	43
50	10	10	20	7	6	53	8	6	11	13	15	50	12	14	9	76	33	43
52	14	12	12	8	6	42	8	6	10	9	9	42	11	9	8	84	46	38
88	24	20	20	12	12	60	12	9	15	12	12	66	18	15	12	88	44	44
30	6	5	13	3	3	40	8	6	10	8	8	22	6	5	4	102	55	47
46	9	17	9	7	4	23	4	3	5	7	4	31	7	10	6	98	55	43
59	11	17	16	8	6	55	12	6	15	10	12	42	12	12	7	70	33	37
40	6	5	11	12	3	40	8	6	10	8	8	44	12	10	8	69	45	24
52	8	11	15	10	11	46	9	5	13	8	11	45	13	13	7	73	40	33
47	6	9	17	11	8	37	5	4	9	6	13	22	6	5	4	100	48	52
50	7	14	11	11	9	51	9	9	11	9	13	54	13	15	11	71	32	39
63	10	14	21	14	4	51	8	5	14	10	14	29	6	9	6	88	47	41
45	7	10	10	12	6	20	4	3	5	4	4	22	6	5	4	110	55	55
26	6	5	9	3	3	32	4	3	5	7	13	41	6	17	10	94	55	39
68	13	21	15	14	3	38	7	5	9	9	8	40	9	11	8	98	50	48
29	6	5	8	7	3	50	6	8	11	10	15	38	7	11	8	96	53	43
30	6	9	9	3	3	30	4	3	5	7	11	26	6	6	7	99	49	50
30	6	5	13	3	7	28	4	3	5	4	12	47	12	12	8	98	55	43
35	7	6	10	7	5	49	10	5	9	10	15	29	6	6	5	77	41	36
59	12	15	14	9	10	49	8	7	13	10	11	49	12	12	9	81	41	40
26	6	5	9	3	3	44	4	3	13	8	16	25	6	6	6	103	55	48
86	25	23	16	11	9	62	16	3	14	13	16	22	6	5	4	57	28	29
50	13	10	12	9	5	48	9	7	11	10	11	40	9	10	8	51	23	28
64	11	16	17	10	9	51	9	6	11	11	14	44	11	11	7	60	30	30
50	6	13	17	11	3	37	7	8	8	7	7	49	8	15	10	94	47	47
41	8	8	11	10	4	51	9	8	12	10	12	42	10	10	8	83	45	38
68	19	11	16	9	13	56	11	6	16	11	12	44	13	9	8	62	23	39
34	6	7	9	7	4	20	4	3	5	4	4	25	6	7	4	61	23	38
78	22	20	15	9	12	57	10	8	17	11	11	43	12	9	7	74	30	44
38	6	9	9	7	7	55	12	7	12	10	14	35	9	9	7	86	47	39
81	18	19	19	12	13	56	13	8	13	11	11	56	16	14	10	56	24	32
45	7	10	9	12	6	56	9	7	13	12	15	48	11	13	11	80	37	43
76	20	17	18	11	10	60	12	9	15	12	12	65	18	15	11	76	39	37
58	6	17	9	15	11	59	11	9	15	13	11	35	12	7	6	106	55	51
35	9	7	6	7	4	51	9	6	13	12	11	49	11	12	10	78	40	38
46	6	10	9	14	7	53	10	3	15	9	16	34	9	11	5	68	33	35
41	8	10	12	4	9	47	9	6	11	8	13	52	10	16	11	71	36	35
42	6	10	9	13	4	44	4	5	13	7	15	56	10	15	12	83	46	37
46	10	9	12	9	7	52	12	4	13	7	16	26	6	8	4	73	38	35
47	6	9	14	10	11	35	5	7	6	7	10	55	16	14	10	82	41	41
42	10	9	10	7	6	44	9	6	10	8	11	41	9	12	8	87	44	43
38	10	9	12	4	4	41	7	3	8	7	16	41	10	10	7	80	44	36
49	11	10	12	9	10	40	7	8	9	7	9	55	11	15	13	73	48	25
33	7	5	10	8	4	42	7	9	12	5	9	62	15	14	16	85	50	35
70	14	19	18	7	12	45	11	7	12	6	9	47	12	11	10	68	32	36
41	13	11	11	3	6	47	10	4	10	7	16	34	12	7	6	73	46	27
56	8	17	16	7	8	58	13	6	16	9	14	29	10	7	4	64	31	33
81	21	21	16	14	8	54	11	7	14	12	10	47	13	9	9	54	27	27
64	10	16	15	11	11	49	9	8	11	8	13	46	11	12	8	73	34	39
43	8	13	9	8	5	45	10	4	9	9	13	50	10	14	12	76	40	36
70	9	18	18	14	12	58	10	8	17	9	14	48	11	10	12	59	30	29
59	12	19	14	4	11	58	11	10	20	9	8	54	19	9	9	54	30	24
68	12	18	16	12	9	52	11	4	15	9	13	52	12	14	10	59	28	31
54	7	14	13	12	9	41	8	5	10	6	12	47	10	12	8	71	35	36
54	7	16	14	10	6	49	9	6	12	8	14	47	10	11	12	59	27	32
48	11	11	10	9	6	46	9	5	12	7	13	49	9	14	13	70	36	34
65	19	16	11	12	11	51	14	3	12	6	16	50	15	11	6	66	42	24
54	6	13	15	7	13	36	7	6	6	7	10	77	14	20	16	79	33	46
48	8	12	12	8	8	54	11	8	14	8	13	55	10	15	11	66	31	35
46	9	10	10	12	6	45	11	8	7	7	12	57	14	14	14	77	40	37
36	6	9	10	7	6	48	10	5	11	8	14	33	8	8	8	70	38	32
60	14	12	15	12	10	52	10	6	13	10	13	49	11	15	10	69	32	37
62	10	16	13	15	10	42	8	7	11	8	8	53	13	14	11	76	41	35
57	13	15	12	10	8	57	13	6	15	10	13	50	14	11	8	77	44	33
32	6	8	9	6	3	35	4	3	5	7	16	56	9	18	13	94	55	39
62	11	16	16	9	7	59	12	9	17	8	13	63	15	17	10	55	31	24
73	21	17	14	10	12	50	13	7	11	9	10	49	12	12	9	50	25	25
36	6	8	9	10	3	44	8	4	9	8	15	47	6	12	12	85	41	44
57	8	19	13	12	7	49	10	6	15	8	10	44	12	10	6	66	37	29
62	9	20	15	5	14	54	10	7	12	10	15	61	14	19	10	58	24	34
61	19	13	14	5	7	49	10	6	13	8	12	80	19	20	16	64	32	32
46	6	13	11	11	5	46	9	3	13	7	14	33	9	7	6	66	39	27
57	8	17	9	11	8	40	8	5	7	6	14	55	13	19	8	71	40	31
68	13	15	18	12	9	52	12	7	12	8	13	59	16	15	8	59	30	29
59	13	15	12	8	8	56	13	5	14	8	16	48	11	14	9	67	36	31
57	15	15	13	7	4	43	8	3	13	7	12	48	10	18	8	69	41	28
62	8	19	13	12	8	55	13	7	17	9	9	37	8	12	6	63	34	29
37	7	11	9	5	5	44	7	5	11	6	15	46	11	12	9	81	42	39
58	14	17	12	9	9	44	9	5	11	8	11	60	12	15	12	70	35	35
61	14	15	15	11	5	35	7	3	10	6	9	64	12	17	14	80	46	34
63	10	19	13	10	12	59	13	9	13	12	12	43	9	15	7	60	22	38
72	13	22	14	9	11	53	12	6	12	7	16	47	13	15	8	73	41	32
60	17	15	13	10	7	44	7	5	9	11	12	50	12	11	15	81	47	34
45	9	9	11	8	7	41	9	3	10	8	11	46	14	12	8	74	38	36
56	9	17	13	9	8	50	8	8	12	9	13	40	10	11	7	70	35	35
42	10	10	8	8	6	49	9	5	13	7	15	51	9	14	15	63	33	30
75	15	21	18	9	12	49	13	11	13	6	6	70	17	16	12	49	23	26
60	9	18	16	9	10	45	13	3	9	7	13	75	20	17	13	74	34	40
84	13	25	19	13	15	54	11	9	14	10	10	83	20	20	16	61	35	26
54	9	13	14	11	9	56	11	7	14	9	15	45	9	13	8	72	40	32
83	15	20	19	14	15	35	7	6	7	6	9	71	15	20	16	70	38	32
78	11	23	19	12	13	43	10	7	10	6	10	66	16	19	12	74	35	39
52	11	13	12	10	6	51	9	6	15	8	13	52	12	13	12	60	34	26
57	13	13	13	11	7	48	10	3	14	7	14	55	11	16	12	67	31	36
55	10	11	15	8	12	50	9	9	14	7	11	55	11	14	12	56	28	28
62	13	20	14	7	7	37	8	4	7	7	11	61	15	14	12	63	28	35
55	11	10	11	14	8	48	10	5	17	7	9	52	15	18	7	63	32	31
29	6	6	9	5	3	35	6	3	5	7	14	51	14	16	11	93	50	43
59	10	18	16	6	11	50	11	3	16	10	10	49	12	13	7	65	36	29
50	9	8	16	13	3	44	11	3	11	4	15	53	13	14	12	84	49	35
66	12	15	16	12	7	37	10	3	7	6	11	68	14	18	15	68	39	29
40	14	8	10	4	3	52	11	3	12	10	16	49	8	18	10	74	39	35
81	14	21	20	12	13	48	14	4	13	8	9	56	16	14	9	50	18	32
57	15	13	10	10	8	49	9	3	13	9	15	65	14	16	14	77	41	36
43	9	10	8	9	5	46	11	4	8	9	14	52	12	14	10	73	40	33
66	10	14	14	14	14	54	11	8	20	7	8	55	13	15	9	73	32	41
74	11	23	16	13	11	45	11	8	12	7	7	52	15	15	9	57	26	31
51	12	15	9	6	6	46	8	5	12	8	13	54	11	14	12	98	54	44
51	12	15	9	6	6	46	8	5	12	8	13	54	11	14	12	98	54	44
46	10	11	9	11	4	46	10	6	12	7	11	75	20	19	14	77	43	34
82	16	22	22	12	11	56	11	9	14	12	10	56	12	15	11	65	30	35
43	11	10	10	6	3	38	8	3	6	8	13	42	12	8	9	84	39	45
51	11	13	13	11	3	48	11	3	11	9	14	34	7	10	6	90	54	36
70	14	15	17	13	11	44	10	4	13	10	7	41	12	8	5	78	41	37
56	9	13	14	7	11	59	11	9	15	11	13	49	13	16	8	57	29	28
71	15	17	17	12	10	46	8	6	13	9	10	40	11	11	6	55	29	26
63	10	19	14	10	7	46	11	6	10	6	13	47	10	14	8	66	34	32
67	13	22	14	11	6	43	9	3	10	7	14	53	12	11	12	74	43	31
41	10	9	11	6	6	50	10	5	17	7	11	42	8	12	9	64	35	29
74	16	21	13	13	10	47	10	8	9	8	12	62	13	15	16	78	42	36
64	9	17	15	11	13	51	10	8	12	9	12	45	12	13	7	56	30	26
40	6	12	8	9	6	43	10	8	8	7	10	56	10	15	12	76	40	36
73	17	19	15	9	10	40	9	3	11	7	10	44	11	11	8	65	32	33
41	9	9	8	8	3	42	8	7	8	7	12	70	13	17	16	69	35	34
71	15	18	16	15	10	63	15	7	17	12	12	66	18	15	12	69	37	32
57	7	16	18	8	10	38	6	3	10	7	12	39	12	8	8	68	34	34
73	14	18	17	12	15	40	9	9	8	6	8	69	18	18	9	55	23	32
70	11	22	16	12	6	43	7	4	12	7	13	55	14	14	11	96	52	44
60	11	17	13	13	4	48	8	8	15	8	9	50	14	11	8	74	36	38
70	13	13	15	15	14	55	14	10	15	10	6	60	17	15	9	71	30	41
35	6	7	11	7	4	60	12	9	15	12	12	24	7	6	4	110	55	55
81	14	23	18	12	14	57	13	11	12	11	10	53	11	13	9	48	21	27
44	7	8	13	11	6	48	9	6	10	8	15	49	12	11	10	78	40	38
59	11	12	16	12	8	44	9	4	9	8	14	31	6	8	6	69	34	35
54	8	12	13	10	8	57	12	9	13	11	12	27	6	6	6	66	33	33
30	6	6	10	5	3	32	4	3	5	4	16	22	6	5	4	96	55	41
62	11	15	13	11	13	56	10	8	14	12	12	55	17	13	8	74	37	37
73	10	20	16	14	12	55	12	7	15	9	12	40	10	12	6	64	33	31
50	6	9	9	11	15	26	6	4	5	7	4	88	24	20	16	56	21	35
68	12	16	18	10	15	48	8	6	12	8	14	43	11	11	7	72	37	35
66	18	15	15	9	9	60	12	9	15	12	12	44	12	10	8	66	33	33
50	12	11	13	9	5	42	8	3	9	7	15	54	13	14	11	75	38	37
85	21	24	19	13	6	40	9	6	10	9	6	69	19	16	9	74	46	28
36	6	5	12	7	5	34	4	3	5	7	15	28	7	6	7	84	43	41
57	14	10	14	11	8	41	6	4	8	9	14	43	10	12	8	74	38	36
42	6	12	12	6	7	45	8	4	11	7	15	36	8	10	8	79	44	35
65	15	17	13	10	8	40	10	4	10	8	8	52	13	13	10	54	26	28
70	14	17	17	7	15	57	11	8	13	10	15	43	11	10	8	75	35	40
77	17	20	17	11	12	48	11	9	11	10	7	63	15	17	11	58	24	34
99	26	21	22	15	15	72	15	12	20	15	10	52	19	11	8	66	27	39
77	14	25	17	7	10	61	15	7	19	9	11	42	12	10	8	62	33	29
50	6	12	15	10	7	46	8	4	12	9	13	42	12	9	8	72	34	38
69	14	16	16	13	10	50	9	9	12	9	11	52	16	12	7	77	42	35
63	13	16	15	11	7	48	8	6	10	8	16	43	7	12	9	83	44	39
34	6	6	9	9	4	37	5	3	7	6	16	39	7	11	8	91	51	40
30	6	8	9	4	3	38	7	3	5	7	16	54	10	16	10	85	47	38
50	10	13	13	9	5	41	7	3	8	7	16	22	6	5	4	66	33	33
76	17	20	17	10	13	45	11	6	12	7	9	62	17	15	9	76	38	38
41	10	6	12	3	8	39	7	4	13	7	8	24	6	6	5	78	51	27
37	11	11	6	3	4	50	7	8	12	11	12	54	12	15	7	69	32	37
73	15	19	15	13	13	36	6	6	6	8	10	68	20	18	11	67	31	36
66	11	18	14	11	10	41	11	3	9	7	11	46	12	12	7	67	38	29
35	6	7	11	7	3	40	4	5	8	7	16	37	8	10	8	77	44	33
26	6	5	9	3	3	40	4	3	8	9	16	22	6	5	4	94	55	39
79	20	17	19	12	11	58	14	6	18	11	9	38	13	9	5	53	25	28
84	22	19	20	12	11	52	12	7	14	9	10	54	12	13	11	72	35	37
59	11	13	13	12	11	47	12	8	7	7	13	52	10	16	10	65	34	31
72	24	17	17	9	3	53	11	3	15	8	16	22	6	5	4	75	45	30
38	7	11	10	5	5	44	7	5	11	6	15	46	11	12	9	81	42	39
59	10	12	15	12	9	29	5	3	5	7	9	38	10	10	7	91	51	40
35	6	7	10	7	3	45	6	4	15	7	13	32	8	8	6	73	40	33
59	11	17	12	9	8	60	12	11	12	11	14	42	12	10	8	76	36	40
31	6	6	9	7	3	34	5	3	5	7	14	44	9	14	8	88	52	36
34	6	7	11	6	5	42	5	4	9	8	16	28	6	8	6	92	51	41
53	11	14	12	8	6	39	10	4	9	6	10	66	13	18	11	72	37	35
70	16	17	15	11	11	55	11	10	12	12	10	72	21	16	10	76	37	39
66	18	15	15	9	9	40	8	6	10	8	8	44	12	10	8	66	33	33
30	6	9	9	3	3	35	4	3	5	7	16	28	6	8	5	96	54	42
48	9	10	13	10	10	50	11	6	9	8	16	52	11	14	10	73	45	28
66	13	18	14	12	8	55	12	8	15	11	9	37	11	9	6	67	33	34
61	14	13	16	10	9	43	12	3	6	7	15	44	13	11	7	71	36	35
35	7	5	13	6	5	43	8	3	11	6	15	33	8	8	7	75	43	32
26	6	5	9	3	3	20	4	3	5	4	4	22	6	5	4	94	55	39
26	6	5	9	3	3	23	4	3	5	7	4	35	6	11	10	94	55	39
32	6	6	9	6	5	32	4	3	5	4	16	39	7	10	8	98	55	43
64	16	17	14	10	8	51	11	7	12	9	12	54	15	12	11	59	32	27
43	8	8	12	6	8	49	10	7	12	9	11	48	11	11	8	64	34	30
75	13	24	17	11	13	73	15	12	20	11	15	40	7	11	8	53	25	28
40	6	7	15	5	7	34	9	3	5	8	9	50	12	10	10	30	11	19
55	8	12	14	14	10	42	11	11	8	7	5	81	20	20	14	76	43	33
57	12	15	13	8	10	55	11	9	13	11	11	41	11	9	8	61	27	34
37	6	8	9	9	3	43	8	3	12	4	16	71	16	19	12	82	49	33
37	8	8	8	9	5	32	4	3	5	7	13	50	9	18	9	82	42	40
80	16	25	17	10	15	60	14	11	16	12	7	66	17	12	11	61	27	34
76	15	21	17	12	14	53	12	9	11	10	11	83	20	20	15	62	30	32
43	7	8	10	8	11	45	8	6	12	7	12	51	14	14	10	69	34	35
78	10	25	17	15	15	61	10	8	15	13	15	41	10	10	8	62	27	35
46	10	12	11	7	3	35	7	3	8	4	13	36	10	8	6	76	37	39
61	9	16	12	12	10	41	9	3	9	8	12	51	12	13	10	73	37	36
41	6	9	13	5	10	30	7	3	6	4	10	64	17	15	11	93	46	47
48	11	10	9	11	8	58	11	10	16	9	12	41	9	14	5	63	33	30
33	7	9	7	4	6	46	7	7	8	9	15	43	11	12	8	74	35	39
41	6	12	10	8	4	40	7	5	8	8	12	31	6	6	9	94	49	45
52	16	13	10	4	9	35	4	3	5	7	16	56	12	10	10	66	33	33
64	14	15	15	11	10	50	11	9	12	9	9	55	13	13	10	66	32	34
51	10	9	12	10	11	50	7	9	12	8	14	51	13	13	9	66	37	29
41	7	10	9	9	6	49	11	8	11	9	10	52	7	15	14	78	40	38
74	13	19	17	13	9	30	7	3	7	5	8	67	18	17	11	86	43	43
73	16	19	14	12	13	49	12	5	13	11	8	37	11	11	4	69	33	36
70	18	18	18	7	13	76	14	12	20	14	16	69	19	19	13	79	38	41
60	10	17	15	10	8	58	12	9	15	10	12	40	13	7	7	59	29	30
40	11	8	10	6	4	33	6	3	6	4	14	46	12	11	9	81	47	34
48	8	12	11	8	9	47	8	4	7	12	16	43	11	10	8	83	44	39
54	12	12	14	8	9	60	12	9	15	12	12	46	13	11	8	72	36	36
46	8	13	11	6	4	36	7	3	8	7	11	55	13	14	12	88	45	43
57	14	14	14	7	8	49	9	7	11	10	12	56	13	14	11	73	36	37
67	15	18	15	10	11	54	11	8	12	9	14	52	12	14	7	65	30	35
55	11	13	13	12	8	51	9	7	14	10	11	43	10	10	9	72	35	37
78	17	21	15	12	13	51	12	10	13	10	6	56	18	12	10	66	35	31
56	12	15	12	9	8	53	10	6	15	9	13	48	11	13	9	70	36	34
55	12	11	15	6	11	49	9	7	10	12	11	60	14	18	6	52	24	28
72	20	17	16	9	8	43	9	6	11	9	8	25	6	5	6	76	42	34
51	10	10	14	9	4	44	13	4	11	6	10	76	24	19	10	77	42	35
46	10	5	13	11	7	35	6	4	8	7	10	40	7	14	7	98	51	47
81	19	23	19	9	12	37	10	9	9	4	5	74	23	16	14	70	32	38
46	7	8	14	10	10	47	8	6	10	10	13	53	13	13	12	76	38	38
33	6	8	9	4	6	43	6	6	7	8	16	43	10	15	8	72	39	33
60	9	17	17	9	8	49	9	8	12	10	10	66	19	15	12	61	26	35
31	6	6	9	6	4	35	4	3	5	7	16	51	12	12	11	79	41	38
30	7	6	8	6	3	32	5	3	5	5	14	61	12	17	15	95	55	40
94	24	23	20	14	13	46	9	6	12	11	8	48	15	11	8	63	34	29
90	26	25	21	11	7	20	4	3	5	4	4	22	6	5	4	110	55	55
52	12	13	12	9	6	54	9	6	16	10	13	44	13	9	10	69	35	34
59	13	16	14	9	7	51	10	6	14	9	12	48	14	9	9	69	37	32
51	10	10	12	9	9	43	8	5	13	5	12	26	6	6	5	70	39	31
61	13	13	15	11	10	59	12	8	15	12	12	39	8	12	6	62	28	34
53	11	16	11	8	6	54	12	6	12	10	14	45	11	11	9	68	36	32
74	14	20	18	7	15	52	13	9	12	9	9	63	16	19	8	60	24	36
72	18	23	12	7	10	51	12	7	12	9	11	52	16	13	8	71	32	39
55	10	14	13	11	7	49	8	6	14	9	12	50	13	11	11	76	40	36
65	9	18	15	12	15	34	10	3	5	7	9	75	19	18	12	61	32	29
49	10	12	10	9	8	47	9	6	12	9	11	42	12	9	7	76	38	38
35	7	9	10	6	3	36	6	3	6	7	14	38	8	9	7	92	49	43
43	7	13	8	9	6	41	8	4	6	9	14	42	9	14	7	73	39	34
52	8	14	12	12	8	44	10	4	10	8	12	52	15	12	12	72	39	33
65	11	15	16	10	14	49	14	6	15	10	4	49	16	12	7	59	28	31
29	6	9	6	5	3	41	8	4	8	7	14	38	6	10	10	86	47	39
30	6	5	9	7	3	48	9	6	9	8	16	41	7	14	7	91	50	41
44	8	12	11	7	6	33	4	3	7	4	15	42	6	11	9	77	38	39
47	9	11	11	8	8	42	8	6	10	8	10	48	12	13	7	72	37	35
41	6	6	12	11	8	57	11	9	15	12	10	86	22	20	16	81	42	39
48	12	10	11	8	10	48	10	5	13	8	12	36	9	9	7	66	37	29
26	6	5	9	3	3	42	4	3	11	8	16	34	7	10	7	94	54	40
59	10	17	13	13	10	49	11	8	11	8	11	45	13	11	8	86	47	39
46	8	15	10	4	6	43	11	4	10	7	11	33	6	12	6	67	39	28
47	10	13	7	12	5	45	10	3	9	9	14	45	10	12	11	83	48	35
65	12	23	15	9	4	53	12	3	13	10	15	42	12	12	6	62	34	28
58	13	17	11	11	6	56	15	7	12	10	12	43	13	11	7	59	33	26
77	15	22	15	12	14	42	14	3	12	7	6	64	19	16	8	67	33	34
85	12	25	20	14	15	32	8	3	5	8	8	64	14	16	13	83	39	44
42	7	10	10	6	7	45	8	4	9	9	15	55	13	14	13	68	32	36
53	8	13	15	8	9	43	10	5	9	7	12	44	10	11	8	69	35	34
81	21	20	16	12	12	34	12	4	9	4	5	85	23	20	14	73	38	35
61	14	16	15	6	11	37	10	3	6	7	11	56	13	16	11	71	35	36
68	6	22	14	15	9	29	7	3	7	7	5	80	18	20	14	85	46	39
66	14	17	14	10	10	53	12	7	14	10	10	66	18	15	11	75	40	35
67	11	17	17	12	10	48	10	6	12	9	11	52	13	13	12	68	35	33
47	8	13	11	6	10	34	6	4	7	8	9	65	14	18	14	79	40	39
58	10	17	11	12	9	45	12	4	9	8	12	52	13	14	11	70	40	30
52	7	10	13	7	15	24	6	3	5	5	5	76	13	20	15	94	52	42
71	14	20	14	15	10	60	15	7	20	10	8	60	20	14	9	79	39	40
71	22	15	16	8	10	54	12	8	15	10	9	60	18	14	10	70	37	33
106	30	25	21	15	15	50	10	7	13	9	11	52	15	11	10	70	31	39
73	15	20	18	12	8	40	8	6	10	8	8	44	12	10	8	88	44	44
51	9	15	13	8	7	39	6	5	10	6	12	48	13	13	8	73	37	36
44	12	10	10	6	6	20	4	3	5	4	4	44	12	10	8	44	22	22
67	13	17	14	13	8	48	13	4	13	7	11	51	16	13	10	68	39	29
55	17	12	13	6	7	60	12	9	15	12	12	53	13	13	10	73	39	34
81	24	22	16	9	9	51	14	7	14	9	7	58	18	8	12	67	31	36
61	16	14	13	11	7	58	13	8	15	9	13	43	11	10	8	71	38	33
66	11	18	14	11	14	47	12	9	7	8	11	62	14	16	12	63	30	33
50	6	10	12	15	8	54	9	9	14	10	12	40	11	9	6	67	33	34
50	10	11	13	6	10	52	11	6	14	10	11	45	12	10	9	74	38	36
63	16	12	15	10	8	29	5	3	6	5	10	54	15	15	10	97	54	43
61	15	14	14	6	12	44	9	8	11	8	8	78	17	20	15	64	27	37
45	11	8	10	8	4	53	8	7	14	9	15	37	9	10	7	85	47	38
49	12	17	10	6	5	40	8	6	10	8	8	44	12	10	8	88	44	44
52	9	14	10	12	8	32	7	6	7	4	8	52	14	14	9	73	38	35
78	20	17	19	11	13	59	13	11	18	11	6	59	17	14	9	52	26	26
55	10	13	18	7	11	40	7	4	8	8	13	45	11	14	8	94	50	44
52	13	14	11	9	5	47	10	7	11	8	11	41	11	10	7	73	36	37
70	15	17	15	10	10	45	10	4	8	7	16	54	11	14	12	74	44	30
42	6	9	12	6	12	37	5	5	6	7	14	51	9	16	11	81	42	39
60	12	14	14	8	12	47	8	6	10	10	13	58	16	13	9	84	44	40
57	12	16	13	7	10	57	10	6	14	13	14	36	6	10	7	52	25	27
58	12	15	17	7	3	26	5	4	6	7	4	22	6	5	4	70	34	36
51	8	15	13	8	8	51	10	9	13	11	8	44	14	9	7	58	26	32
54	8	17	11	11	10	42	9	7	11	8	7	43	12	14	5	75	39	36
22	6	5	5	3	3	20	4	3	5	4	4	22	6	5	4	22	11	11
67	11	20	16	10	13	54	12	9	13	10	10	59	14	13	10	66	31	35
38	8	5	11	9	7	31	5	4	6	5	11	76	17	20	16	81	41	40
73	15	19	14	15	9	43	10	6	10	9	8	67	16	18	14	72	38	34
56	12	20	16	4	4	45	11	3	10	8	13	61	13	18	14	84	52	32
56	13	11	13	10	10	49	11	6	12	9	11	42	11	13	6	66	35	31
52	10	11	12	10	10	51	10	5	15	7	14	28	6	9	5	75	39	36
90	18	25	17	15	11	54	10	9	13	10	12	58	15	13	11	88	47	41
29	7	9	6	4	3	49	9	5	10	10	15	37	9	11	7	76	43	33
52	14	12	11	10	5	42	6	3	11	7	15	41	9	16	8	81	44	37
73	11	20	15	15	12	45	11	7	11	8	8	66	20	19	7	66	30	36
30	6	5	9	7	3	35	4	3	5	7	16	38	8	12	8	94	55	39
60	13	16	14	11	7	53	12	6	13	10	12	41	10	12	8	64	34	30
58	13	15	10	11	9	53	11	9	14	10	9	43	8	11	8	71	40	31
60	11	16	15	12	9	42	9	3	12	6	12	41	10	13	7	76	40	36
31	6	5	9	8	3	51	8	3	14	10	16	22	6	5	4	84	46	38
83	17	23	16	15	15	48	12	7	11	9	9	49	11	14	6	64	34	30
63	16	17	11	8	11	60	12	9	15	12	12	66	18	15	12	54	22	32
76	16	18	18	12	12	47	9	6	12	8	12	55	14	14	11	81	41	40
50	11	12	12	8	7	38	6	4	7	7	14	39	7	11	9	84	49	35
68	18	16	12	14	8	52	11	8	13	10	10	50	13	12	10	69	39	30
61	13	11	15	11	11	56	12	9	15	12	8	49	12	10	7	67	36	31
54	13	14	13	6	7	51	10	9	14	8	10	38	9	10	8	71	36	35
38	9	11	9	4	4	55	10	5	13	11	16	34	8	8	8	74	40	34
59	8	13	14	15	12	45	9	3	8	11	14	52	12	14	10	77	42	35
53	7	15	13	10	10	43	9	9	14	7	4	63	16	15	11	70	32	38
61	10	15	16	8	12	46	8	7	11	9	11	44	12	12	7	59	31	28
84	17	21	21	13	13	31	6	4	8	5	8	62	21	13	12	71	35	36
38	7	10	9	9	4	50	8	6	12	10	14	30	7	9	7	85	47	38
41	6	10	9	9	9	33	5	4	5	8	11	42	10	10	8	82	44	38
51	10	12	11	10	8	44	8	6	10	8	12	43	12	10	7	77	41	36
66	18	15	15	9	9	40	8	6	10	8	8	44	12	10	8	66	33	33
34	6	9	13	3	7	45	5	4	11	9	16	38	7	10	9	90	51	39
35	6	7	11	8	4	40	5	4	9	9	13	31	6	9	6	83	47	36
64	10	17	15	11	14	52	12	7	11	9	13	65	18	17	11	73	35	38
81	17	22	16	12	15	55	14	10	14	8	9	63	18	15	10	55	22	33
43	9	10	12	6	5	52	9	7	12	9	15	36	8	10	7	64	35	29
26	6	5	7	4	5	45	6	6	9	9	15	35	7	11	7	72	40	32
44	8	9	13	7	9	45	8	10	9	7	11	44	10	11	8	75	41	34
65	8	17	14	14	12	46	7	7	10	9	13	40	15	6	6	72	38	34
55	17	15	12	4	7	49	10	8	12	10	9	47	12	10	8	74	36	38
26	6	5	9	3	3	36	5	3	5	7	16	27	7	6	5	92	53	39
68	14	18	15	9	11	52	12	6	13	9	12	47	12	12	8	59	28	31
60	13	17	12	6	9	42	11	6	10	7	8	53	13	16	9	66	32	34
53	14	12	15	6	8	40	6	6	7	7	14	34	8	11	7	82	44	38
62	10	15	16	9	11	49	10	7	11	9	12	43	12	10	8	62	37	25
48	11	10	9	8	6	52	11	4	14	9	14	35	8	11	8	69	41	28
31	6	5	9	7	4	40	8	6	10	8	8	42	10	10	8	88	44	44
73	11	19	16	13	13	47	10	5	9	9	14	53	10	19	9	74	30	44
42	8	10	10	6	7	45	8	4	10	7	16	43	10	9	11	75	39	36
42	6	13	10	10	3	63	13	7	15	14	14	50	10	17	9	88	49	39
59	14	15	13	11	8	53	10	6	15	10	12	50	10	13	11	70	37	33
54	6	14	12	12	11	47	12	5	13	8	9	53	13	15	10	69	38	31
68	18	16	15	9	11	39	10	4	8	7	10	56	16	13	11	74	37	37
50	6	8	15	13	9	26	4	3	6	4	9	30	8	6	7	90	45	45
42	7	8	10	11	4	38	5	4	7	7	15	46	12	12	8	83	48	35
67	18	15	15	10	9	40	8	6	10	8	8	44	12	10	8	66	33	33
60	11	15	15	8	12	45	9	6	11	9	10	45	12	11	8	58	31	27
44	7	9	12	4	9	52	7	6	16	8	15	32	8	11	5	59	33	26
72	11	21	16	13	8	52	11	6	14	10	11	55	13	18	12	69	35	34
58	10	18	12	12	5	47	9	3	13	7	15	36	8	11	7	81	46	35
25	6	5	8	3	3	32	4	3	5	4	16	43	6	13	11	80	48	32
52	6	11	12	14	12	49	8	9	12	8	12	51	14	12	9	75	36	39
52	6	12	12	12	14	37	7	5	9	8	8	65	17	16	12	79	40	39
58	8	13	13	13	14	45	10	7	11	6	11	53	15	14	8	61	26	35
42	8	9	11	9	5	44	7	6	10	8	13	42	10	10	8	76	39	37
62	14	14	15	11	11	50	10	7	13	8	12	46	11	13	7	67	34	33
71	11	18	19	9	14	39	10	5	9	6	9	49	13	13	8	70	33	37
49	7	12	11	11	5	33	5	3	6	7	12	48	9	13	14	72	32	40
56	11	16	10	13	6	56	13	9	14	10	10	49	13	11	9	74	42	32
38	9	11	9	3	6	39	8	4	8	6	13	48	10	14	9	77	42	35
62	14	12	15	10	9	34	8	3	7	4	12	50	16	13	9	61	31	30
60	10	11	15	15	11	47	9	10	10	6	12	61	10	20	9	67	30	37
47	8	12	12	10	6	34	4	3	5	7	15	46	9	13	12	74	37	37
84	15	22	20	14	13	30	5	6	8	7	4	74	13	20	13	105	50	55
42	7	10	9	9	7	44	8	3	9	8	16	41	9	9	9	80	41	39
44	7	10	12	12	4	46	10	4	10	9	13	48	10	12	9	75	39	36
66	18	15	15	9	9	80	16	12	20	16	16	88	24	20	16	66	33	33
45	12	8	12	7	7	43	10	4	12	7	10	56	13	16	11	87	45	42
65	14	16	16	6	11	48	11	7	11	9	10	49	10	13	10	59	28	31
75	16	20	16	13	10	57	14	8	14	8	13	41	12	10	7	68	31	37
72	11	19	16	14	14	50	12	6	13	9	10	58	11	12	15	66	33	33
63	10	18	17	11	9	51	10	5	13	11	12	50	14	12	9	73	44	29
70	16	19	14	9	11	50	9	6	13	12	10	48	13	11	8	83	40	43
55	9	15	12	8	10	43	8	7	8	7	13	53	13	12	13	72	33	39
57	10	14	15	8	10	58	12	8	15	10	13	39	11	9	7	76	38	38
75	17	19	18	11	11	51	12	6	13	10	10	47	14	13	7	72	39	33
70	16	17	15	11	11	49	11	10	14	8	6	64	15	15	12	65	35	30
46	9	10	13	10	6	50	9	9	14	4	14	41	10	10	8	78	40	38
48	14	11	12	5	5	51	8	7	13	9	14	49	11	14	9	60	31	29
58	12	13	14	9	9	48	10	8	12	7	11	44	12	10	10	75	39	36
42	10	11	9	6	6	47	9	5	10	9	14	31	8	7	7	79	42	37
50	9	14	9	9	7	36	5	3	8	8	12	54	11	13	14	84	44	40
35	7	12	9	3	3	52	12	4	12	8	16	29	7	7	6	82	50	32
42	6	10	11	10	4	38	5	4	7	7	15	40	10	10	7	79	43	36
36	6	10	10	6	4	45	6	5	10	8	16	40	10	10	7	92	46	46
46	8	11	13	6	12	56	10	6	15	10	15	36	9	10	8	70	40	30
81	22	19	17	11	12	52	11	8	14	11	8	62	15	14	12	66	33	33
56	12	11	14	12	8	43	7	6	11	8	11	37	8	10	7	89	44	45
76	19	21	15	10	11	56	11	8	16	11	10	42	12	10	6	68	34	34
63	12	14	15	11	14	44	7	5	11	9	12	76	23	17	10	67	33	34
57	12	12	12	10	12	51	10	6	13	9	13	44	11	11	9	61	31	30
60	11	15	14	11	11	60	12	9	15	12	12	50	14	13	9	72	37	35
57	10	12	14	11	10	41	8	6	10	9	8	56	15	13	11	71	35	36
32	6	8	9	5	3	37	4	3	7	7	16	48	11	12	10	80	45	35
65	13	16	17	11	8	39	11	3	11	7	7	62	18	16	12	69	36	33
45	10	12	12	5	8	42	7	3	9	8	15	35	8	12	7	87	46	41
58	8	17	14	9	10	41	10	5	7	9	10	80	20	18	16	84	51	33
65	14	15	15	9	10	55	11	9	14	11	10	57	15	14	9	63	29	34
55	10	11	16	13	7	38	7	8	9	5	9	75	16	18	15	81	44	37
36	6	7	9	11	3	37	7	3	6	8	13	45	10	11	10	94	51	43
43	6	9	13	6	6	37	5	3	9	5	15	29	10	6	6	76	41	35
64	11	15	18	13	7	40	5	3	11	6	15	38	9	12	5	68	35	33
61	7	15	15	15	12	42	9	3	10	9	11	50	13	20	8	74	34	40
61	7	19	18	9	10	40	7	5	12	6	10	57	14	15	10	69	32	37
58	14	15	10	9	10	46	9	6	11	8	12	54	12	15	11	69	34	35
66	16	14	19	8	10	54	11	6	12	11	14	52	13	13	9	70	32	38
59	11	16	14	10	8	56	10	8	14	10	14	39	11	11	6	70	37	33
51	12	14	12	6	7	45	11	3	9	7	15	50	8	17	11	86	53	33
82	22	18	20	12	10	60	12	9	15	12	12	66	18	15	12	89	45	44
110	30	25	25	15	15	80	16	12	20	16	16	88	24	20	16	110	55	55
61	11	15	17	8	10	43	11	6	10	6	10	54	13	15	12	59	30	29
58	13	10	15	10	12	59	10	9	15	11	14	49	12	13	7	60	30	30
53	6	13	14	11	6	37	8	3	8	7	11	44	12	12	8	72	38	34
44	10	7	13	8	8	53	9	6	13	11	14	39	7	11	9	74	41	33
37	9	6	10	8	4	34	5	3	5	6	15	44	11	11	10	85	47	38
46	7	11	10	7	11	44	6	9	9	8	12	73	16	18	15	67	34	33
45	7	9	12	10	6	49	9	6	12	10	12	41	11	9	7	68	35	33
25	6	5	8	3	3	35	4	3	5	7	16	41	6	11	12	86	50	36
38	6	8	10	9	6	37	4	5	8	5	15	48	10	16	8	79	42	37
52	6	9	18	12	10	57	12	8	12	10	15	55	15	11	12	88	44	44
59	11	15	12	12	12	48	13	5	8	8	14	49	12	10	11	66	36	30
25	6	5	8	3	3	37	5	3	7	7	15	22	6	5	4	92	53	39
53	6	11	15	15	10	46	12	3	11	7	13	46	14	13	5	60	32	28
52	9	12	17	10	7	40	9	5	10	6	10	59	14	15	11	60	31	29
42	8	13	5	13	3	32	4	3	5	4	16	42	9	11	8	90	45	45
48	13	10	8	8	8	46	9	7	13	6	11	50	14	13	8	69	34	35
34	6	10	9	5	4	44	8	4	9	8	15	34	7	11	5	71	36	35
36	6	11	5	10	3	45	6	4	13	7	15	34	7	9	7	75	40	35
59	8	17	15	9	10	37	7	3	9	7	11	45	9	15	9	88	45	43
50	7	19	10	9	5	37	6	4	7	7	13	44	12	11	7	74	38	36
42	8	11	11	8	3	40	8	6	10	8	8	40	10	9	7	71	39	32
34	6	5	8	11	3	35	4	3	5	7	16	22	6	5	4	82	45	37
63	16	14	13	11	9	75	14	11	20	15	15	44	12	10	8	64	32	32
44	10	10	10	8	5	41	9	4	9	8	11	30	9	6	6	69	41	28
41	9	5	13	7	7	37	5	3	8	5	16	40	10	11	7	96	55	41
32	8	7	9	4	4	38	6	3	6	7	16	48	7	14	12	79	42	37
52	9	13	11	14	7	42	9	6	12	7	8	40	10	12	6	78	40	38
31	6	5	9	8	3	39	4	3	6	10	16	32	6	7	9	97	55	42
45	9	12	8	11	5	44	7	5	10	10	12	44	10	10	8	89	48	41
46	9	13	10	9	5	32	5	3	5	6	13	42	8	12	9	85	47	38
38	11	10	6	4	6	62	12	10	15	13	12	54	14	15	9	81	47	34
26	6	5	9	3	3	35	5	4	8	7	11	28	6	8	6	90	55	35
45	7	9	11	9	13	44	6	7	12	7	12	61	15	17	8	77	40	37
55	12	12	13	11	10	60	14	10	16	10	10	54	19	9	10	68	32	36
34	6	10	9	5	4	39	5	3	8	7	16	31	7	8	7	89	52	37
31	6	6	9	6	5	37	6	5	8	6	12	35	9	10	6	92	52	40
27	6	5	8	5	3	35	4	3	5	7	16	26	6	5	8	106	51	55
29	6	6	9	4	4	45	5	6	12	7	15	35	7	10	8	78	44	34
51	10	14	14	6	7	41	8	6	10	9	8	42	10	13	7	69	35	34
66	18	15	15	9	9	56	11	9	14	11	11	48	13	11	7	66	33	33
36	6	5	11	7	9	34	4	3	5	7	15	35	6	14	7	105	55	50
37	6	9	8	11	3	51	8	6	11	10	16	31	6	9	8	72	40	32
52	9	17	15	7	7	46	6	7	10	7	16	37	8	10	7	73	35	38
53	12	9	14	12	6	48	10	6	12	7	13	53	15	14	8	70	35	35
48	8	13	10	8	8	56	12	8	15	9	12	41	10	9	8	63	35	28
43	6	9	13	10	6	46	8	5	10	8	15	50	13	10	11	84	43	41
63	13	16	13	11	9	50	10	9	11	10	10	62	17	15	10	63	27	36
26	6	5	9	3	3	42	5	5	10	9	13	26	7	7	5	98	55	43
34	6	7	8	9	5	35	5	4	6	6	14	63	16	16	12	86	46	40
46	10	10	9	11	6	58	10	8	15	13	12	44	12	10	8	79	41	38
61	11	15	13	13	12	44	9	7	10	9	9	53	13	13	10	70	40	30
60	10	18	14	11	8	44	8	4	10	7	15	36	9	9	7	79	44	35
62	15	16	12	11	8	53	11	9	11	12	10	42	11	11	6	81	42	39
36	7	8	9	7	5	53	10	6	12	9	16	23	6	5	5	66	38	28
64	16	15	15	9	9	50	9	7	12	10	12	45	12	10	9	68	33	35
49	10	10	14	7	10	48	9	6	11	9	13	53	14	13	9	72	39	33
46	6	9	17	7	7	52	10	6	13	11	12	27	9	7	4	78	39	39
28	6	6	7	6	3	39	5	3	9	7	15	28	6	6	6	84	47	37
45	10	9	13	8	6	41	9	6	10	8	8	49	9	13	10	110	55	55
54	9	11	12	11	14	43	9	9	8	6	11	55	13	17	8	57	31	26
43	7	9	8	13	6	34	7	3	7	6	11	57	13	17	10	84	44	40
32	7	8	10	4	3	51	9	6	11	10	15	34	10	7	9	72	37	35
40	6	13	9	9	3	36	5	3	8	4	16	43	6	11	10	89	51	38
41	8	8	12	7	7	45	6	7	8	10	14	38	7	11	10	76	39	37
28	6	5	7	7	3	40	8	6	10	8	8	38	11	8	7	104	49	55
33	7	9	9	4	3	35	5	3	7	4	16	59	9	18	15	90	48	42
30	7	6	9	4	3	47	8	6	10	9	14	37	8	10	7	96	55	41
33	10	8	8	3	3	58	12	4	16	10	16	22	6	5	4	93	54	39
44	9	10	12	9	4	49	10	3	13	9	14	29	8	8	6	70	41	29
38	6	11	9	8	4	49	8	4	13	9	15	36	9	11	7	79	46	33
60	13	16	13	10	8	50	8	6	10	10	16	51	13	14	9	82	44	38
59	14	13	17	8	9	44	7	3	12	7	15	24	6	6	5	76	44	32
37	6	5	9	7	6	38	7	3	8	7	13	39	9	11	10	94	55	39
47	9	12	16	6	7	44	9	3	10	7	15	23	6	5	5	78	44	34
54	11	14	13	10	7	40	7	4	11	6	12	60	15	18	10	76	40	36
34	6	5	9	11	3	34	5	3	5	7	14	47	10	12	11	94	55	39
24	6	5	6	4	3	35	5	3	5	6	16	43	10	10	8	90	49	41
58	10	12	13	12	11	44	9	4	10	9	12	43	11	12	7	74	42	32
44	8	7	11	9	8	44	9	9	8	6	12	59	15	16	11	73	34	39
97	21	25	21	15	15	67	14	11	16	14	12	46	12	12	8	51	17	34
72	21	16	17	11	7	58	13	7	13	12	13	63	14	15	11	62	24	38
50	12	10	12	8	8	49	8	9	11	10	11	43	12	9	8	72	36	36
50	9	18	14	3	4	45	6	4	12	9	14	44	12	10	8	102	55	47
75	14	19	15	15	11	49	14	7	14	8	6	75	21	16	12	66	34	32
39	6	7	14	8	8	39	7	3	9	7	13	36	7	11	7	94	51	43
44	7	7	12	10	7	49	10	8	14	9	8	35	10	11	5	75	40	35
38	8	10	9	4	6	59	12	7	14	10	16	25	7	5	5	72	37	35
30	6	5	9	6	4	38	5	3	7	7	16	40	7	12	10	83	47	36
65	15	15	15	9	11	57	11	9	15	10	12	55	15	15	9	57	27	30
46	11	7	10	11	7	43	6	6	10	8	13	47	10	10	11	90	53	37
54	9	19	12	7	7	46	11	4	13	7	11	50	10	15	10	69	36	33
40	8	8	14	4	9	50	9	5	11	9	16	22	6	5	4	68	38	30
45	10	13	11	7	3	48	10	6	12	8	12	44	12	10	8	81	44	37
42	7	6	11	9	7	46	11	4	11	8	12	25	7	6	4	69	36	33
42	8	10	8	10	7	45	7	6	11	9	12	49	8	16	12	73	33	40
61	12	16	16	10	5	49	9	3	13	10	14	54	12	15	9	65	35	30
32	6	6	10	7	3	35	4	3	5	7	16	37	8	12	6	85	47	38
42	6	12	11	5	8	52	10	5	13	8	16	35	9	9	5	88	46	42
81	17	22	21	12	12	40	8	6	10	8	8	44	12	10	8	72	36	36
49	13	8	13	11	6	53	12	8	14	7	12	38	9	10	8	70	38	32
43	10	9	10	8	6	51	9	7	11	11	13	32	8	10	5	77	39	38
38	7	7	14	3	7	42	7	3	9	7	16	33	9	9	6	78	38	40
62	14	19	12	9	7	46	11	3	11	8	13	46	12	11	8	58	27	31
50	9	11	10	10	12	52	8	10	15	8	11	54	10	15	11	68	33	35
63	10	15	14	12	12	58	12	9	14	13	10	47	13	11	7	66	28	38
26	6	5	9	3	3	34	4	3	5	6	16	24	6	6	4	110	55	55
52	10	11	11	9	15	39	4	9	6	7	13	78	19	20	13	47	15	32
40	6	12	9	7	8	45	9	5	8	7	16	37	9	12	6	72	37	35
42	6	9	11	9	9	48	9	7	10	10	12	33	9	8	7	79	43	36
66	18	15	15	9	9	20	4	3	5	4	4	22	6	5	4	66	33	33
50	6	10	12	11	9	35	5	3	7	8	12	46	11	10	10	78	43	35
59	12	16	9	14	8	53	9	9	16	9	10	44	12	10	8	79	47	32
54	9	14	13	11	11	49	12	12	10	7	8	64	18	16	13	82	41	41
66	18	15	15	9	9	40	8	6	10	8	8	44	12	10	8	66	33	33
49	10	11	11	10	8	44	12	6	10	6	10	49	10	10	14	67	36	31
68	11	18	18	11	13	45	13	7	14	7	4	40	14	9	5	59	35	24
62	12	14	18	9	10	51	13	7	13	10	8	56	15	14	8	61	26	35
35	6	6	12	7	4	20	4	3	5	4	4	24	6	5	6	103	54	49
53	10	13	12	5	10	52	10	5	14	9	14	41	10	11	8	74	40	34
42	7	9	12	6	9	34	6	3	6	6	13	39	8	9	9	79	41	38
38	7	8	12	8	5	47	9	4	11	9	14	36	7	10	7	78	44	34
44	12	13	9	7	3	41	4	6	8	7	16	41	12	10	6	86	39	47
36	7	8	10	6	5	48	7	6	12	7	16	36	10	8	7	77	44	33
36	8	10	9	5	5	53	10	4	16	8	15	30	7	9	5	74	42	32
43	17	7	9	4	3	58	11	9	18	9	11	48	11	11	11	77	45	32
60	19	9	13	13	8	31	7	4	8	6	6	41	10	10	6	84	39	45
59	11	16	13	11	10	49	10	8	9	9	13	55	12	15	10	74	38	36
44	7	9	10	10	8	30	6	5	5	6	8	54	9	18	12	72	34	38
36	7	6	12	7	5	47	10	6	10	9	12	36	8	9	7	83	46	37
60	11	19	13	8	6	62	11	9	15	12	15	41	12	10	6	76	37	39
46	12	10	12	6	8	54	11	9	13	10	11	43	12	12	8	80	44	36
29	7	6	8	3	5	36	5	3	5	7	16	36	8	11	8	81	41	40
70	14	17	17	11	15	28	8	3	5	7	5	54	13	15	10	42	23	19
52	9	13	12	7	10	54	11	6	11	12	14	49	12	14	9	63	32	31
39	8	10	10	6	5	47	12	3	11	7	14	50	12	13	9	74	40	34
31	6	8	9	3	5	33	4	3	5	6	15	52	6	16	13	94	55	39
71	17	15	17	12	10	55	10	7	13	10	15	41	9	13	5	56	28	28
50	11	11	11	12	5	32	5	4	7	6	10	41	11	9	7	78	42	36
26	6	5	9	3	3	28	5	3	5	6	9	28	7	7	6	98	55	43
26	6	5	9	3	3	34	4	3	5	7	15	41	6	12	12	94	54	40
35	6	5	9	10	6	49	9	3	14	8	15	24	7	6	4	64	34	30
63	11	11	16	15	10	39	9	4	5	7	14	48	10	10	9	83	42	41
39	10	7	9	9	3	36	6	3	5	6	16	28	10	7	4	85	45	40
67	12	21	14	11	10	57	11	9	17	9	11	55	17	13	8	64	30	34
39	6	10	10	9	5	50	10	5	13	6	16	22	6	5	4	82	48	34
47	9	12	11	12	3	47	8	5	10	9	15	32	8	9	7	94	55	39
26	6	5	9	3	3	20	4	3	5	4	4	22	6	5	4	110	55	55
62	14	16	11	11	10	48	13	9	13	7	6	62	19	15	9	63	29	34
30	6	5	11	5	3	46	7	4	11	8	16	29	6	7	7	78	46	32
53	6	13	12	14	6	45	9	3	9	9	15	32	6	11	7	79	44	35
54	10	10	12	13	9	49	12	5	12	9	11	56	13	13	10	73	39	34
26	6	5	9	3	3	20	4	3	5	4	4	22	6	5	4	110	55	55
38	7	11	8	6	5	50	10	5	12	9	14	37	6	11	9	70	36	34
46	7	11	13	5	13	42	11	3	8	7	13	43	8	15	8	76	45	31
62	15	13	15	9	10	55	11	6	15	10	13	46	12	13	8	68	35	33
56	10	15	10	15	3	35	7	4	8	7	9	29	8	6	4	75	37	38
60	14	11	13	14	8	42	8	4	11	7	12	56	15	13	7	68	33	35
60	13	15	15	12	6	46	12	5	10	9	10	43	12	11	7	73	40	33
71	18	17	16	15	4	42	11	5	13	5	8	61	17	16	11	76	43	33
75	15	19	13	15	9	44	10	5	11	10	8	75	22	19	13	87	49	38
39	6	12	9	9	3	25	4	3	7	4	7	48	10	17	8	89	53	36
47	12	8	13	6	11	48	9	6	10	10	13	44	12	12	8	72	38	34
60	10	9	16	14	12	37	9	4	9	5	10	47	10	11	7	72	37	35
64	18	14	14	9	9	60	12	9	15	12	12	52	20	10	8	65	32	33
53	7	12	13	14	3	54	12	9	16	6	11	56	15	12	8	77	44	33
27	6	5	7	5	4	44	8	5	10	7	14	26	6	8	4	78	38	40
49	9	17	13	5	5	55	10	8	13	12	12	24	7	6	4	62	34	28
72	12	19	17	14	11	49	12	7	11	10	9	44	12	11	8	64	31	33
55	10	11	15	15	7	47	10	5	11	9	12	47	13	11	7	79	41	38
53	13	12	12	9	7	56	12	9	14	9	12	45	12	11	8	70	33	37
50	8	14	18	3	11	44	10	3	7	9	15	48	10	14	10	70	39	31
35	7	10	12	3	3	45	9	5	10	7	14	47	8	13	11	81	49	32
39	8	7	9	9	6	40	8	6	10	8	8	44	10	12	8	69	36	33
34	6	8	11	6	6	35	5	3	5	7	15	37	7	15	7	81	46	35
55	10	15	11	10	10	52	10	6	11	9	16	37	9	11	6	70	39	31
31	6	7	8	5	5	42	7	3	10	7	15	49	10	13	10	80	41	39
42	7	11	12	7	4	38	5	3	9	7	14	41	11	11	7	89	49	40
76	20	19	17	12	8	45	10	7	10	8	10	52	17	11	9	68	34	34
65	15	12	17	11	12	50	10	8	12	8	12	62	14	18	10	67	29	38
51	13	12	12	9	6	47	10	5	12	6	14	54	10	12	13	78	43	35
30	6	5	9	7	3	36	4	3	7	7	15	34	6	8	10	94	55	39
64	7	15	14	15	13	44	10	4	11	7	12	67	13	19	11	67	34	33
30	6	5	9	7	3	52	10	6	12	11	13	50	10	14	10	94	55	39
34	6	6	13	5	8	32	4	3	5	4	16	44	6	16	8	94	55	39
54	12	9	14	11	8	47	10	7	11	11	8	45	10	12	8	80	42	38
37	6	5	13	7	7	32	4	3	5	7	13	41	8	11	8	86	51	35
68	10	18	16	11	14	45	11	10	11	9	4	80	23	16	13	71	29	42
39	7	5	13	11	3	34	5	3	6	7	13	30	9	8	5	80	44	36
49	17	15	10	4	3	51	11	3	14	10	13	25	6	7	5	69	35	34
71	14	19	17	12	11	56	12	9	16	11	8	40	13	9	6	67	32	35
37	7	6	11	9	5	38	5	3	6	8	16	25	6	7	5	80	50	30
61	17	17	11	9	5	50	11	4	17	7	11	55	14	17	10	68	36	32
58	8	10	18	13	8	60	12	9	17	12	10	51	15	11	9	67	36	31
60	9	15	14	13	11	50	13	9	11	10	7	47	12	14	7	61	26	35
60	9	15	14	11	15	56	11	9	14	13	9	44	6	13	7	77	41	36
44	10	9	10	8	10	42	6	3	8	9	16	46	10	13	11	92	52	40
66	11	19	14	12	10	50	10	8	13	9	10	58	17	13	10	73	34	39
33	6	6	12	4	7	36	4	4	5	7	16	68	16	19	12	90	48	42
48	10	11	11	11	5	39	8	3	8	9	11	42	10	10	8	77	44	33
49	11	13	11	8	3	50	9	6	11	10	14	43	10	12	9	83	46	37
41	10	8	11	9	3	51	9	4	15	9	14	44	9	12	10	89	49	40
51	9	12	12	11	5	43	7	3	10	10	13	39	10	10	8	82	46	36
42	11	7	9	6	6	36	10	3	8	6	9	48	12	15	8	80	45	35
46	9	12	11	9	7	50	11	3	12	10	14	48	13	11	10	68	36	32
63	17	16	15	9	6	42	8	6	10	10	8	34	6	8	6	66	33	33
23	6	5	6	3	3	37	5	3	6	7	16	61	6	17	16	87	50	37
78	16	16	19	15	15	61	12	9	15	12	13	59	14	14	10	78	36	42
45	6	14	9	13	3	41	9	3	6	7	16	33	8	9	7	70	41	29
28	6	5	9	5	3	32	4	3	5	4	16	42	8	14	11	94	55	39
76	13	19	18	13	13	57	13	11	17	10	6	56	16	14	8	60	26	34
42	17	5	11	5	4	46	8	6	10	8	14	27	6	7	5	94	55	39
54	13	15	11	10	4	48	11	4	11	9	13	48	14	12	7	83	40	43
66	18	15	15	9	9	20	4	3	5	4	4	22	6	5	4	66	33	33
88	24	20	20	12	12	60	12	9	15	12	12	66	18	15	12	89	45	44
39	7	9	11	8	6	39	5	4	8	7	15	41	7	14	8	83	44	39
49	14	9	15	8	3	35	5	4	6	8	12	23	7	5	4	92	52	40
49	17	8	14	5	3	59	12	5	17	13	12	24	7	5	4	65	34	31
46	10	9	17	7	7	47	4	3	17	7	16	22	6	5	4	86	35	51
83	21	21	18	12	11	52	9	9	11	10	13	55	11	13	13	75	36	39
66	17	14	16	11	8	38	6	3	9	6	14	23	7	5	4	76	43	33
39	7	6	11	11	8	38	7	3	6	7	15	38	9	11	7	88	55	33
32	6	6	9	8	6	56	10	8	14	8	16	30	6	10	5	77	44	33
36	6	8	10	7	7	37	6	3	7	7	14	50	7	10	9	80	42	38
30	6	5	8	6	6	47	8	6	11	8	14	46	7	13	12	82	45	37
45	6	10	11	11	10	33	4	3	6	5	15	45	12	12	10	88	48	40
50	8	16	11	11	4	40	11	5	9	7	8	31	8	6	7	95	48	47
47	10	9	12	10	6	45	8	6	10	8	13	46	12	10	10	71	36	35
51	8	20	8	8	6	53	13	6	13	8	13	54	14	13	9	65	35	30
30	6	6	9	6	3	33	5	3	5	4	16	28	8	7	5	87	49	38
75	13	21	16	13	15	40	12	3	7	6	12	47	12	14	7	78	38	40
62	13	15	14	12	7	55	11	7	12	11	14	42	12	9	7	73	36	37
53	6	12	14	14	7	24	5	3	5	5	6	52	13	13	9	88	46	42
60	9	15	13	11	13	39	7	5	8	8	11	54	17	15	9	69	36	33
44	6	16	10	6	3	51	9	3	15	8	16	24	7	6	4	80	45	35
52	7	17	10	10	12	46	11	9	12	5	9	59	15	20	9	65	30	35
55	13	13	11	12	6	54	12	7	14	9	12	42	13	9	8	67	35	32
37	7	6	10	9	7	51	8	8	12	10	13	64	17	15	11	76	42	34
30	6	6	9	5	4	34	4	3	5	7	15	36	8	12	7	93	52	41
88	25	25	11	12	12	53	15	3	17	13	5	43	12	7	8	34	11	23
37	7	7	9	8	6	43	7	6	8	10	12	50	10	15	7	84	40	44
26	6	5	9	3	3	29	4	3	5	4	13	31	8	10	5	101	49	52
65	21	10	13	11	8	55	10	8	14	10	13	41	12	10	8	83	44	39
80	13	19	19	15	15	50	13	11	13	9	4	75	22	17	10	63	24	39
88	23	24	19	13	8	62	9	8	19	14	12	23	6	5	4	45	21	24
35	7	5	10	8	5	32	4	3	5	4	16	25	6	7	5	97	53	44
37	6	5	11	10	7	39	7	5	7	7	13	58	14	14	11	76	41	35
42	10	5	13	7	3	34	4	3	5	7	15	36	8	10	7	98	55	43
50	10	10	20	7	6	53	8	6	11	13	15	50	12	14	9	76	33	43
52	14	12	12	8	6	42	8	6	10	9	9	42	11	9	8	84	46	38
88	24	20	20	12	12	60	12	9	15	12	12	66	18	15	12	88	44	44
30	6	5	13	3	3	40	8	6	10	8	8	22	6	5	4	102	55	47
46	9	17	9	7	4	23	4	3	5	7	4	31	7	10	6	98	55	43
59	11	17	16	8	6	55	12	6	15	10	12	42	12	12	7	70	33	37
40	6	5	11	12	3	40	8	6	10	8	8	44	12	10	8	69	45	24
52	8	11	15	10	11	46	9	5	13	8	11	45	13	13	7	73	40	33
47	6	9	17	11	8	37	5	4	9	6	13	22	6	5	4	100	48	52
50	7	14	11	11	9	51	9	9	11	9	13	54	13	15	11	71	32	39
63	10	14	21	14	4	51	8	5	14	10	14	29	6	9	6	88	47	41
45	7	10	10	12	6	20	4	3	5	4	4	22	6	5	4	110	55	55
26	6	5	9	3	3	32	4	3	5	7	13	41	6	17	10	94	55	39
68	13	21	15	14	3	38	7	5	9	9	8	40	9	11	8	98	50	48
29	6	5	8	7	3	50	6	8	11	10	15	38	7	11	8	96	53	43
30	6	9	9	3	3	30	4	3	5	7	11	26	6	6	7	99	49	50
30	6	5	13	3	7	28	4	3	5	4	12	47	12	12	8	98	55	43
35	7	6	10	7	5	49	10	5	9	10	15	29	6	6	5	77	41	36
59	12	15	14	9	10	49	8	7	13	10	11	49	12	12	9	81	41	40
26	6	5	9	3	3	44	4	3	13	8	16	25	6	6	6	103	55	48
86	25	23	16	11	9	62	16	3	14	13	16	22	6	5	4	57	28	29
50	13	10	12	9	5	48	9	7	11	10	11	40	9	10	8	51	23	28
64	11	16	17	10	9	51	9	6	11	11	14	44	11	11	7	60	30	30
50	6	13	17	11	3	37	7	8	8	7	7	49	8	15	10	94	47	47
41	8	8	11	10	4	51	9	8	12	10	12	42	10	10	8	83	45	38
68	19	11	16	9	13	56	11	6	16	11	12	44	13	9	8	62	23	39
34	6	7	9	7	4	20	4	3	5	4	4	25	6	7	4	61	23	38
78	22	20	15	9	12	57	10	8	17	11	11	43	12	9	7	74	30	44
38	6	9	9	7	7	55	12	7	12	10	14	35	9	9	7	86	47	39
81	18	19	19	12	13	56	13	8	13	11	11	56	16	14	10	56	24	32
45	7	10	9	12	6	56	9	7	13	12	15	48	11	13	11	80	37	43
76	20	17	18	11	10	60	12	9	15	12	12	65	18	15	11	76	39	37
58	6	17	9	15	11	59	11	9	15	13	11	35	12	7	6	106	55	51
35	9	7	6	7	4	51	9	6	13	12	11	49	11	12	10	78	40	38
46	6	10	9	14	7	53	10	3	15	9	16	34	9	11	5	68	33	35
41	8	10	12	4	9	47	9	6	11	8	13	52	10	16	11	71	36	35
42	6	10	9	13	4	44	4	5	13	7	15	56	10	15	12	83	46	37
46	10	9	12	9	7	52	12	4	13	7	16	26	6	8	4	73	38	35
47	6	9	14	10	11	35	5	7	6	7	10	55	16	14	10	82	41	41
42	10	9	10	7	6	44	9	6	10	8	11	41	9	12	8	87	44	43
38	10	9	12	4	4	41	7	3	8	7	16	41	10	10	7	80	44	36
49	11	10	12	9	10	40	7	8	9	7	9	55	11	15	13	73	48	25
33	7	5	10	8	4	42	7	9	12	5	9	62	15	14	16	85	50	35
70	14	19	18	7	12	45	11	7	12	6	9	47	12	11	10	68	32	36
41	13	11	11	3	6	47	10	4	10	7	16	34	12	7	6	73	46	27
56	8	17	16	7	8	58	13	6	16	9	14	29	10	7	4	64	31	33
81	21	21	16	14	8	54	11	7	14	12	10	47	13	9	9	54	27	27
64	10	16	15	11	11	49	9	8	11	8	13	46	11	12	8	73	34	39
43	8	13	9	8	5	45	10	4	9	9	13	50	10	14	12	76	40	36
70	9	18	18	14	12	58	10	8	17	9	14	48	11	10	12	59	30	29
59	12	19	14	4	11	58	11	10	20	9	8	54	19	9	9	54	30	24
68	12	18	16	12	9	52	11	4	15	9	13	52	12	14	10	59	28	31
54	7	14	13	12	9	41	8	5	10	6	12	47	10	12	8	71	35	36
54	7	16	14	10	6	49	9	6	12	8	14	47	10	11	12	59	27	32
48	11	11	10	9	6	46	9	5	12	7	13	49	9	14	13	70	36	34
65	19	16	11	12	11	51	14	3	12	6	16	50	15	11	6	66	42	24
54	6	13	15	7	13	36	7	6	6	7	10	77	14	20	16	79	33	46
48	8	12	12	8	8	54	11	8	14	8	13	55	10	15	11	66	31	35
46	9	10	10	12	6	45	11	8	7	7	12	57	14	14	14	77	40	37
36	6	9	10	7	6	48	10	5	11	8	14	33	8	8	8	70	38	32
60	14	12	15	12	10	52	10	6	13	10	13	49	11	15	10	69	32	37
62	10	16	13	15	10	42	8	7	11	8	8	53	13	14	11	76	41	35
57	13	15	12	10	8	57	13	6	15	10	13	50	14	11	8	77	44	33
32	6	8	9	6	3	35	4	3	5	7	16	56	9	18	13	94	55	39
62	11	16	16	9	7	59	12	9	17	8	13	63	15	17	10	55	31	24
73	21	17	14	10	12	50	13	7	11	9	10	49	12	12	9	50	25	25
36	6	8	9	10	3	44	8	4	9	8	15	47	6	12	12	85	41	44
57	8	19	13	12	7	49	10	6	15	8	10	44	12	10	6	66	37	29
62	9	20	15	5	14	54	10	7	12	10	15	61	14	19	10	58	24	34
61	19	13	14	5	7	49	10	6	13	8	12	80	19	20	16	64	32	32
46	6	13	11	11	5	46	9	3	13	7	14	33	9	7	6	66	39	27
57	8	17	9	11	8	40	8	5	7	6	14	55	13	19	8	71	40	31
68	13	15	18	12	9	52	12	7	12	8	13	59	16	15	8	59	30	29
59	13	15	12	8	8	56	13	5	14	8	16	48	11	14	9	67	36	31
57	15	15	13	7	4	43	8	3	13	7	12	48	10	18	8	69	41	28
62	8	19	13	12	8	55	13	7	17	9	9	37	8	12	6	63	34	29
37	7	11	9	5	5	44	7	5	11	6	15	46	11	12	9	81	42	39
58	14	17	12	9	9	44	9	5	11	8	11	60	12	15	12	70	35	35
61	14	15	15	11	5	35	7	3	10	6	9	64	12	17	14	80	46	34
63	10	19	13	10	12	59	13	9	13	12	12	43	9	15	7	60	22	38
72	13	22	14	9	11	53	12	6	12	7	16	47	13	15	8	73	41	32
60	17	15	13	10	7	44	7	5	9	11	12	50	12	11	15	81	47	34
45	9	9	11	8	7	41	9	3	10	8	11	46	14	12	8	74	38	36
56	9	17	13	9	8	50	8	8	12	9	13	40	10	11	7	70	35	35
42	10	10	8	8	6	49	9	5	13	7	15	51	9	14	15	63	33	30
75	15	21	18	9	12	49	13	11	13	6	6	70	17	16	12	49	23	26
60	9	18	16	9	10	45	13	3	9	7	13	75	20	17	13	74	34	40
84	13	25	19	13	15	54	11	9	14	10	10	83	20	20	16	61	35	26
54	9	13	14	11	9	56	11	7	14	9	15	45	9	13	8	72	40	32
83	15	20	19	14	15	35	7	6	7	6	9	71	15	20	16	70	38	32
78	11	23	19	12	13	43	10	7	10	6	10	66	16	19	12	74	35	39
52	11	13	12	10	6	51	9	6	15	8	13	52	12	13	12	60	34	26
57	13	13	13	11	7	48	10	3	14	7	14	55	11	16	12	67	31	36
55	10	11	15	8	12	50	9	9	14	7	11	55	11	14	12	56	28	28
62	13	20	14	7	7	37	8	4	7	7	11	61	15	14	12	63	28	35
55	11	10	11	14	8	48	10	5	17	7	9	52	15	18	7	63	32	31
29	6	6	9	5	3	35	6	3	5	7	14	51	14	16	11	93	50	43
59	10	18	16	6	11	50	11	3	16	10	10	49	12	13	7	65	36	29
50	9	8	16	13	3	44	11	3	11	4	15	53	13	14	12	84	49	35
66	12	15	16	12	7	37	10	3	7	6	11	68	14	18	15	68	39	29
40	14	8	10	4	3	52	11	3	12	10	16	49	8	18	10	74	39	35
81	14	21	20	12	13	48	14	4	13	8	9	56	16	14	9	50	18	32
57	15	13	10	10	8	49	9	3	13	9	15	65	14	16	14	77	41	36
43	9	10	8	9	5	46	11	4	8	9	14	52	12	14	10	73	40	33
66	10	14	14	14	14	54	11	8	20	7	8	55	13	15	9	73	32	41
74	11	23	16	13	11	45	11	8	12	7	7	52	15	15	9	57	26	31
70	13	13	15	15	14	55	14	10	15	10	6	60	17	15	9	71	30	41
35	6	7	11	7	4	60	12	9	15	12	12	24	7	6	4	110	55	55
81	14	23	18	12	14	57	13	11	12	11	10	53	11	13	9	48	21	27
44	7	8	13	11	6	48	9	6	10	8	15	49	12	11	10	78	40	38
59	11	12	16	12	8	44	9	4	9	8	14	31	6	8	6	69	34	35
54	8	12	13	10	8	57	12	9	13	11	12	27	6	6	6	66	33	33
30	6	6	10	5	3	32	4	3	5	4	16	22	6	5	4	96	55	41
62	11	15	13	11	13	56	10	8	14	12	12	55	17	13	8	74	37	37
73	10	20	16	14	12	55	12	7	15	9	12	40	10	12	6	64	33	31
50	6	9	9	11	15	26	6	4	5	7	4	88	24	20	16	56	21	35
68	12	16	18	10	15	48	8	6	12	8	14	43	11	11	7	72	37	35
66	18	15	15	9	9	60	12	9	15	12	12	44	12	10	8	66	33	33
50	12	11	13	9	5	42	8	3	9	7	15	54	13	14	11	75	38	37
85	21	24	19	13	6	40	9	6	10	9	6	69	19	16	9	74	46	28
36	6	5	12	7	5	34	4	3	5	7	15	28	7	6	7	84	43	41
57	14	10	14	11	8	41	6	4	8	9	14	43	10	12	8	74	38	36
42	6	12	12	6	7	45	8	4	11	7	15	36	8	10	8	79	44	35
65	15	17	13	10	8	40	10	4	10	8	8	52	13	13	10	54	26	28
70	14	17	17	7	15	57	11	8	13	10	15	43	11	10	8	75	35	40
77	17	20	17	11	12	48	11	9	11	10	7	63	15	17	11	58	24	34
99	26	21	22	15	15	72	15	12	20	15	10	52	19	11	8	66	27	39
77	14	25	17	7	10	61	15	7	19	9	11	42	12	10	8	62	33	29
50	6	12	15	10	7	46	8	4	12	9	13	42	12	9	8	72	34	38
69	14	16	16	13	10	50	9	9	12	9	11	52	16	12	7	77	42	35
63	13	16	15	11	7	48	8	6	10	8	16	43	7	12	9	83	44	39
34	6	6	9	9	4	37	5	3	7	6	16	39	7	11	8	91	51	40
30	6	8	9	4	3	38	7	3	5	7	16	54	10	16	10	85	47	38
50	10	13	13	9	5	41	7	3	8	7	16	22	6	5	4	66	33	33
76	17	20	17	10	13	45	11	6	12	7	9	62	17	15	9	76	38	38
41	10	6	12	3	8	39	7	4	13	7	8	24	6	6	5	78	51	27
37	11	11	6	3	4	50	7	8	12	11	12	54	12	15	7	69	32	37
73	15	19	15	13	13	36	6	6	6	8	10	68	20	18	11	67	31	36
66	11	18	14	11	10	41	11	3	9	7	11	46	12	12	7	67	38	29
35	6	7	11	7	3	40	4	5	8	7	16	37	8	10	8	77	44	33
26	6	5	9	3	3	40	4	3	8	9	16	22	6	5	4	94	55	39
79	20	17	19	12	11	58	14	6	18	11	9	38	13	9	5	53	25	28
84	22	19	20	12	11	52	12	7	14	9	10	54	12	13	11	72	35	37
59	11	13	13	12	11	47	12	8	7	7	13	52	10	16	10	65	34	31
72	24	17	17	9	3	53	11	3	15	8	16	22	6	5	4	75	45	30
38	7	11	10	5	5	44	7	5	11	6	15	46	11	12	9	81	42	39
59	10	12	15	12	9	29	5	3	5	7	9	38	10	10	7	91	51	40
35	6	7	10	7	3	45	6	4	15	7	13	32	8	8	6	73	40	33
59	11	17	12	9	8	60	12	11	12	11	14	42	12	10	8	76	36	40
31	6	6	9	7	3	34	5	3	5	7	14	44	9	14	8	88	52	36
34	6	7	11	6	5	42	5	4	9	8	16	28	6	8	6	92	51	41
53	11	14	12	8	6	39	10	4	9	6	10	66	13	18	11	72	37	35
70	16	17	15	11	11	55	11	10	12	12	10	72	21	16	10	76	37	39
66	18	15	15	9	9	40	8	6	10	8	8	44	12	10	8	66	33	33
30	6	9	9	3	3	35	4	3	5	7	16	28	6	8	5	96	54	42
48	9	10	13	10	10	50	11	6	9	8	16	52	11	14	10	73	45	28
66	13	18	14	12	8	55	12	8	15	11	9	37	11	9	6	67	33	34
61	14	13	16	10	9	43	12	3	6	7	15	44	13	11	7	71	36	35
35	7	5	13	6	5	43	8	3	11	6	15	33	8	8	7	75	43	32
26	6	5	9	3	3	20	4	3	5	4	4	22	6	5	4	94	55	39
26	6	5	9	3	3	23	4	3	5	7	4	35	6	11	10	94	55	39
32	6	6	9	6	5	32	4	3	5	4	16	39	7	10	8	98	55	43
64	16	17	14	10	8	51	11	7	12	9	12	54	15	12	11	59	32	27
43	8	8	12	6	8	49	10	7	12	9	11	48	11	11	8	64	34	30
75	13	24	17	11	13	73	15	12	20	11	15	40	7	11	8	53	25	28
40	6	7	15	5	7	34	9	3	5	8	9	50	12	10	10	30	11	19
55	8	12	14	14	10	42	11	11	8	7	5	81	20	20	14	76	43	33
57	12	15	13	8	10	55	11	9	13	11	11	41	11	9	8	61	27	34
37	6	8	9	9	3	43	8	3	12	4	16	71	16	19	12	82	49	33
37	8	8	8	9	5	32	4	3	5	7	13	50	9	18	9	82	42	40
80	16	25	17	10	15	60	14	11	16	12	7	66	17	12	11	61	27	34
76	15	21	17	12	14	53	12	9	11	10	11	83	20	20	15	62	30	32
43	7	8	10	8	11	45	8	6	12	7	12	51	14	14	10	69	34	35
78	10	25	17	15	15	61	10	8	15	13	15	41	10	10	8	62	27	35
46	10	12	11	7	3	35	7	3	8	4	13	36	10	8	6	76	37	39
61	9	16	12	12	10	41	9	3	9	8	12	51	12	13	10	73	37	36
41	6	9	13	5	10	30	7	3	6	4	10	64	17	15	11	93	46	47
48	11	10	9	11	8	58	11	10	16	9	12	41	9	14	5	63	33	30
33	7	9	7	4	6	46	7	7	8	9	15	43	11	12	8	74	35	39
41	6	12	10	8	4	40	7	5	8	8	12	31	6	6	9	94	49	45
52	16	13	10	4	9	35	4	3	5	7	16	56	12	10	10	66	33	33
64	14	15	15	11	10	50	11	9	12	9	9	55	13	13	10	66	32	34
51	10	9	12	10	11	50	7	9	12	8	14	51	13	13	9	66	37	29
41	7	10	9	9	6	49	11	8	11	9	10	52	7	15	14	78	40	38
74	13	19	17	13	9	30	7	3	7	5	8	67	18	17	11	86	43	43
73	16	19	14	12	13	49	12	5	13	11	8	37	11	11	4	69	33	36
70	18	18	18	7	13	76	14	12	20	14	16	69	19	19	13	79	38	41
60	10	17	15	10	8	58	12	9	15	10	12	40	13	7	7	59	29	30
40	11	8	10	6	4	33	6	3	6	4	14	46	12	11	9	81	47	34
48	8	12	11	8	9	47	8	4	7	12	16	43	11	10	8	83	44	39
54	12	12	14	8	9	60	12	9	15	12	12	46	13	11	8	72	36	36
46	8	13	11	6	4	36	7	3	8	7	11	55	13	14	12	88	45	43
57	14	14	14	7	8	49	9	7	11	10	12	56	13	14	11	73	36	37
67	15	18	15	10	11	54	11	8	12	9	14	52	12	14	7	65	30	35
55	11	13	13	12	8	51	9	7	14	10	11	43	10	10	9	72	35	37
78	17	21	15	12	13	51	12	10	13	10	6	56	18	12	10	66	35	31
56	12	15	12	9	8	53	10	6	15	9	13	48	11	13	9	70	36	34
55	12	11	15	6	11	49	9	7	10	12	11	60	14	18	6	52	24	28
72	20	17	16	9	8	43	9	6	11	9	8	25	6	5	6	76	42	34
51	10	10	14	9	4	44	13	4	11	6	10	76	24	19	10	77	42	35
46	10	5	13	11	7	35	6	4	8	7	10	40	7	14	7	98	51	47
81	19	23	19	9	12	37	10	9	9	4	5	74	23	16	14	70	32	38
46	7	8	14	10	10	47	8	6	10	10	13	53	13	13	12	76	38	38
33	6	8	9	4	6	43	6	6	7	8	16	43	10	15	8	72	39	33
60	9	17	17	9	8	49	9	8	12	10	10	66	19	15	12	61	26	35
31	6	6	9	6	4	35	4	3	5	7	16	51	12	12	11	79	41	38
30	7	6	8	6	3	32	5	3	5	5	14	61	12	17	15	95	55	40
94	24	23	20	14	13	46	9	6	12	11	8	48	15	11	8	63	34	29
90	26	25	21	11	7	20	4	3	5	4	4	22	6	5	4	110	55	55
52	12	13	12	9	6	54	9	6	16	10	13	44	13	9	10	69	35	34
59	13	16	14	9	7	51	10	6	14	9	12	48	14	9	9	69	37	32
51	10	10	12	9	9	43	8	5	13	5	12	26	6	6	5	70	39	31
61	13	13	15	11	10	59	12	8	15	12	12	39	8	12	6	62	28	34
53	11	16	11	8	6	54	12	6	12	10	14	45	11	11	9	68	36	32
74	14	20	18	7	15	52	13	9	12	9	9	63	16	19	8	60	24	36
72	18	23	12	7	10	51	12	7	12	9	11	52	16	13	8	71	32	39
55	10	14	13	11	7	49	8	6	14	9	12	50	13	11	11	76	40	36
65	9	18	15	12	15	34	10	3	5	7	9	75	19	18	12	61	32	29
49	10	12	10	9	8	47	9	6	12	9	11	42	12	9	7	76	38	38
35	7	9	10	6	3	36	6	3	6	7	14	38	8	9	7	92	49	43
43	7	13	8	9	6	41	8	4	6	9	14	42	9	14	7	73	39	34
52	8	14	12	12	8	44	10	4	10	8	12	52	15	12	12	72	39	33
65	11	15	16	10	14	49	14	6	15	10	4	49	16	12	7	59	28	31
29	6	9	6	5	3	41	8	4	8	7	14	38	6	10	10	86	47	39
30	6	5	9	7	3	48	9	6	9	8	16	41	7	14	7	91	50	41
44	8	12	11	7	6	33	4	3	7	4	15	42	6	11	9	77	38	39
47	9	11	11	8	8	42	8	6	10	8	10	48	12	13	7	72	37	35
41	6	6	12	11	8	57	11	9	15	12	10	86	22	20	16	81	42	39
48	12	10	11	8	10	48	10	5	13	8	12	36	9	9	7	66	37	29
26	6	5	9	3	3	42	4	3	11	8	16	34	7	10	7	94	54	40
59	10	17	13	13	10	49	11	8	11	8	11	45	13	11	8	86	47	39
46	8	15	10	4	6	43	11	4	10	7	11	33	6	12	6	67	39	28
47	10	13	7	12	5	45	10	3	9	9	14	45	10	12	11	83	48	35
65	12	23	15	9	4	53	12	3	13	10	15	42	12	12	6	62	34	28
58	13	17	11	11	6	56	15	7	12	10	12	43	13	11	7	59	33	26
77	15	22	15	12	14	42	14	3	12	7	6	64	19	16	8	67	33	34
85	12	25	20	14	15	32	8	3	5	8	8	64	14	16	13	83	39	44
42	7	10	10	6	7	45	8	4	9	9	15	55	13	14	13	68	32	36
53	8	13	15	8	9	43	10	5	9	7	12	44	10	11	8	69	35	34
81	21	20	16	12	12	34	12	4	9	4	5	85	23	20	14	73	38	35
61	14	16	15	6	11	37	10	3	6	7	11	56	13	16	11	71	35	36
68	6	22	14	15	9	29	7	3	7	7	5	80	18	20	14	85	46	39
66	14	17	14	10	10	53	12	7	14	10	10	66	18	15	11	75	40	35
67	11	17	17	12	10	48	10	6	12	9	11	52	13	13	12	68	35	33
47	8	13	11	6	10	34	6	4	7	8	9	65	14	18	14	79	40	39
58	10	17	11	12	9	45	12	4	9	8	12	52	13	14	11	70	40	30
52	7	10	13	7	15	24	6	3	5	5	5	76	13	20	15	94	52	42
71	14	20	14	15	10	60	15	7	20	10	8	60	20	14	9	79	39	40
71	22	15	16	8	10	54	12	8	15	10	9	60	18	14	10	70	37	33
106	30	25	21	15	15	50	10	7	13	9	11	52	15	11	10	70	31	39
73	15	20	18	12	8	40	8	6	10	8	8	44	12	10	8	88	44	44
51	9	15	13	8	7	39	6	5	10	6	12	48	13	13	8	73	37	36
44	12	10	10	6	6	20	4	3	5	4	4	44	12	10	8	44	22	22
67	13	17	14	13	8	48	13	4	13	7	11	51	16	13	10	68	39	29
55	17	12	13	6	7	60	12	9	15	12	12	53	13	13	10	73	39	34
81	24	22	16	9	9	51	14	7	14	9	7	58	18	8	12	67	31	36
61	16	14	13	11	7	58	13	8	15	9	13	43	11	10	8	71	38	33
66	11	18	14	11	14	47	12	9	7	8	11	62	14	16	12	63	30	33
50	6	10	12	15	8	54	9	9	14	10	12	40	11	9	6	67	33	34
50	10	11	13	6	10	52	11	6	14	10	11	45	12	10	9	74	38	36
63	16	12	15	10	8	29	5	3	6	5	10	54	15	15	10	97	54	43
61	15	14	14	6	12	44	9	8	11	8	8	78	17	20	15	64	27	37
45	11	8	10	8	4	53	8	7	14	9	15	37	9	10	7	85	47	38
49	12	17	10	6	5	40	8	6	10	8	8	44	12	10	8	88	44	44
52	9	14	10	12	8	32	7	6	7	4	8	52	14	14	9	73	38	35
78	20	17	19	11	13	59	13	11	18	11	6	59	17	14	9	52	26	26
55	10	13	18	7	11	40	7	4	8	8	13	45	11	14	8	94	50	44
52	13	14	11	9	5	47	10	7	11	8	11	41	11	10	7	73	36	37
70	15	17	15	10	10	45	10	4	8	7	16	54	11	14	12	74	44	30
42	6	9	12	6	12	37	5	5	6	7	14	51	9	16	11	81	42	39
60	12	14	14	8	12	47	8	6	10	10	13	58	16	13	9	84	44	40
57	12	16	13	7	10	57	10	6	14	13	14	36	6	10	7	52	25	27
58	12	15	17	7	3	26	5	4	6	7	4	22	6	5	4	70	34	36
51	8	15	13	8	8	51	10	9	13	11	8	44	14	9	7	58	26	32
54	8	17	11	11	10	42	9	7	11	8	7	43	12	14	5	75	39	36
22	6	5	5	3	3	20	4	3	5	4	4	22	6	5	4	22	11	11
67	11	20	16	10	13	54	12	9	13	10	10	59	14	13	10	66	31	35
38	8	5	11	9	7	31	5	4	6	5	11	76	17	20	16	81	41	40
73	15	19	14	15	9	43	10	6	10	9	8	67	16	18	14	72	38	34
56	12	20	16	4	4	45	11	3	10	8	13	61	13	18	14	84	52	32
56	13	11	13	10	10	49	11	6	12	9	11	42	11	13	6	66	35	31
52	10	11	12	10	10	51	10	5	15	7	14	28	6	9	5	75	39	36
90	18	25	17	15	11	54	10	9	13	10	12	58	15	13	11	88	47	41
29	7	9	6	4	3	49	9	5	10	10	15	37	9	11	7	76	43	33
52	14	12	11	10	5	42	6	3	11	7	15	41	9	16	8	81	44	37
73	11	20	15	15	12	45	11	7	11	8	8	66	20	19	7	66	30	36
30	6	5	9	7	3	35	4	3	5	7	16	38	8	12	8	94	55	39
60	13	16	14	11	7	53	12	6	13	10	12	41	10	12	8	64	34	30
58	13	15	10	11	9	53	11	9	14	10	9	43	8	11	8	71	40	31
60	11	16	15	12	9	42	9	3	12	6	12	41	10	13	7	76	40	36
31	6	5	9	8	3	51	8	3	14	10	16	22	6	5	4	84	46	38
83	17	23	16	15	15	48	12	7	11	9	9	49	11	14	6	64	34	30
63	16	17	11	8	11	60	12	9	15	12	12	66	18	15	12	54	22	32
76	16	18	18	12	12	47	9	6	12	8	12	55	14	14	11	81	41	40
50	11	12	12	8	7	38	6	4	7	7	14	39	7	11	9	84	49	35
68	18	16	12	14	8	52	11	8	13	10	10	50	13	12	10	69	39	30
61	13	11	15	11	11	56	12	9	15	12	8	49	12	10	7	67	36	31
54	13	14	13	6	7	51	10	9	14	8	10	38	9	10	8	71	36	35
38	9	11	9	4	4	55	10	5	13	11	16	34	8	8	8	74	40	34
59	8	13	14	15	12	45	9	3	8	11	14	52	12	14	10	77	42	35
53	7	15	13	10	10	43	9	9	14	7	4	63	16	15	11	70	32	38
61	10	15	16	8	12	46	8	7	11	9	11	44	12	12	7	59	31	28
84	17	21	21	13	13	31	6	4	8	5	8	62	21	13	12	71	35	36
38	7	10	9	9	4	50	8	6	12	10	14	30	7	9	7	85	47	38
41	6	10	9	9	9	33	5	4	5	8	11	42	10	10	8	82	44	38
51	10	12	11	10	8	44	8	6	10	8	12	43	12	10	7	77	41	36
66	18	15	15	9	9	40	8	6	10	8	8	44	12	10	8	66	33	33
34	6	9	13	3	7	45	5	4	11	9	16	38	7	10	9	90	51	39
35	6	7	11	8	4	40	5	4	9	9	13	31	6	9	6	83	47	36
64	10	17	15	11	14	52	12	7	11	9	13	65	18	17	11	73	35	38
81	17	22	16	12	15	55	14	10	14	8	9	63	18	15	10	55	22	33
43	9	10	12	6	5	52	9	7	12	9	15	36	8	10	7	64	35	29
26	6	5	7	4	5	45	6	6	9	9	15	35	7	11	7	72	40	32
44	8	9	13	7	9	45	8	10	9	7	11	44	10	11	8	75	41	34
65	8	17	14	14	12	46	7	7	10	9	13	40	15	6	6	72	38	34
55	17	15	12	4	7	49	10	8	12	10	9	47	12	10	8	74	36	38
26	6	5	9	3	3	36	5	3	5	7	16	27	7	6	5	92	53	39
68	14	18	15	9	11	52	12	6	13	9	12	47	12	12	8	59	28	31
60	13	17	12	6	9	42	11	6	10	7	8	53	13	16	9	66	32	34
53	14	12	15	6	8	40	6	6	7	7	14	34	8	11	7	82	44	38
62	10	15	16	9	11	49	10	7	11	9	12	43	12	10	8	62	37	25
48	11	10	9	8	6	52	11	4	14	9	14	35	8	11	8	69	41	28
31	6	5	9	7	4	40	8	6	10	8	8	42	10	10	8	88	44	44
73	11	19	16	13	13	47	10	5	9	9	14	53	10	19	9	74	30	44
42	8	10	10	6	7	45	8	4	10	7	16	43	10	9	11	75	39	36
42	6	13	10	10	3	63	13	7	15	14	14	50	10	17	9	88	49	39
59	14	15	13	11	8	53	10	6	15	10	12	50	10	13	11	70	37	33
54	6	14	12	12	11	47	12	5	13	8	9	53	13	15	10	69	38	31
68	18	16	15	9	11	39	10	4	8	7	10	56	16	13	11	74	37	37
50	6	8	15	13	9	26	4	3	6	4	9	30	8	6	7	90	45	45
42	7	8	10	11	4	38	5	4	7	7	15	46	12	12	8	83	48	35
67	18	15	15	10	9	40	8	6	10	8	8	44	12	10	8	66	33	33
60	11	15	15	8	12	45	9	6	11	9	10	45	12	11	8	58	31	27
44	7	9	12	4	9	52	7	6	16	8	15	32	8	11	5	59	33	26
72	11	21	16	13	8	52	11	6	14	10	11	55	13	18	12	69	35	34
58	10	18	12	12	5	47	9	3	13	7	15	36	8	11	7	81	46	35
25	6	5	8	3	3	32	4	3	5	4	16	43	6	13	11	80	48	32
52	6	11	12	14	12	49	8	9	12	8	12	51	14	12	9	75	36	39
52	6	12	12	12	14	37	7	5	9	8	8	65	17	16	12	79	40	39
58	8	13	13	13	14	45	10	7	11	6	11	53	15	14	8	61	26	35
42	8	9	11	9	5	44	7	6	10	8	13	42	10	10	8	76	39	37
62	14	14	15	11	11	50	10	7	13	8	12	46	11	13	7	67	34	33
71	11	18	19	9	14	39	10	5	9	6	9	49	13	13	8	70	33	37
49	7	12	11	11	5	33	5	3	6	7	12	48	9	13	14	72	32	40
56	11	16	10	13	6	56	13	9	14	10	10	49	13	11	9	74	42	32
38	9	11	9	3	6	39	8	4	8	6	13	48	10	14	9	77	42	35
62	14	12	15	10	9	34	8	3	7	4	12	50	16	13	9	61	31	30
60	10	11	15	15	11	47	9	10	10	6	12	61	10	20	9	67	30	37
47	8	12	12	10	6	34	4	3	5	7	15	46	9	13	12	74	37	37
84	15	22	20	14	13	30	5	6	8	7	4	74	13	20	13	105	50	55
42	7	10	9	9	7	44	8	3	9	8	16	41	9	9	9	80	41	39
44	7	10	12	12	4	46	10	4	10	9	13	48	10	12	9	75	39	36
66	18	15	15	9	9	80	16	12	20	16	16	88	24	20	16	66	33	33
45	12	8	12	7	7	43	10	4	12	7	10	56	13	16	11	87	45	42
65	14	16	16	6	11	48	11	7	11	9	10	49	10	13	10	59	28	31
75	16	20	16	13	10	57	14	8	14	8	13	41	12	10	7	68	31	37
72	11	19	16	14	14	50	12	6	13	9	10	58	11	12	15	66	33	33
63	10	18	17	11	9	51	10	5	13	11	12	50	14	12	9	73	44	29
70	16	19	14	9	11	50	9	6	13	12	10	48	13	11	8	83	40	43
55	9	15	12	8	10	43	8	7	8	7	13	53	13	12	13	72	33	39
57	10	14	15	8	10	58	12	8	15	10	13	39	11	9	7	76	38	38
75	17	19	18	11	11	51	12	6	13	10	10	47	14	13	7	72	39	33
70	16	17	15	11	11	49	11	10	14	8	6	64	15	15	12	65	35	30
46	9	10	13	10	6	50	9	9	14	4	14	41	10	10	8	78	40	38
48	14	11	12	5	5	51	8	7	13	9	14	49	11	14	9	60	31	29
58	12	13	14	9	9	48	10	8	12	7	11	44	12	10	10	75	39	36
42	10	11	9	6	6	47	9	5	10	9	14	31	8	7	7	79	42	37
50	9	14	9	9	7	36	5	3	8	8	12	54	11	13	14	84	44	40
35	7	12	9	3	3	52	12	4	12	8	16	29	7	7	6	82	50	32
42	6	10	11	10	4	38	5	4	7	7	15	40	10	10	7	79	43	36
36	6	10	10	6	4	45	6	5	10	8	16	40	10	10	7	92	46	46
46	8	11	13	6	12	56	10	6	15	10	15	36	9	10	8	70	40	30
81	22	19	17	11	12	52	11	8	14	11	8	62	15	14	12	66	33	33
56	12	11	14	12	8	43	7	6	11	8	11	37	8	10	7	89	44	45
76	19	21	15	10	11	56	11	8	16	11	10	42	12	10	6	68	34	34
63	12	14	15	11	14	44	7	5	11	9	12	76	23	17	10	67	33	34
57	12	12	12	10	12	51	10	6	13	9	13	44	11	11	9	61	31	30
60	11	15	14	11	11	60	12	9	15	12	12	50	14	13	9	72	37	35
57	10	12	14	11	10	41	8	6	10	9	8	56	15	13	11	71	35	36
32	6	8	9	5	3	37	4	3	7	7	16	48	11	12	10	80	45	35
65	13	16	17	11	8	39	11	3	11	7	7	62	18	16	12	69	36	33
45	10	12	12	5	8	42	7	3	9	8	15	35	8	12	7	87	46	41
58	8	17	14	9	10	41	10	5	7	9	10	80	20	18	16	84	51	33
65	14	15	15	9	10	55	11	9	14	11	10	57	15	14	9	63	29	34
55	10	11	16	13	7	38	7	8	9	5	9	75	16	18	15	81	44	37
36	6	7	9	11	3	37	7	3	6	8	13	45	10	11	10	94	51	43
43	6	9	13	6	6	37	5	3	9	5	15	29	10	6	6	76	41	35
64	11	15	18	13	7	40	5	3	11	6	15	38	9	12	5	68	35	33
61	7	15	15	15	12	42	9	3	10	9	11	50	13	20	8	74	34	40
61	7	19	18	9	10	40	7	5	12	6	10	57	14	15	10	69	32	37
58	14	15	10	9	10	46	9	6	11	8	12	54	12	15	11	69	34	35
66	16	14	19	8	10	54	11	6	12	11	14	52	13	13	9	70	32	38
59	11	16	14	10	8	56	10	8	14	10	14	39	11	11	6	70	37	33
51	12	14	12	6	7	45	11	3	9	7	15	50	8	17	11	86	53	33
82	22	18	20	12	10	60	12	9	15	12	12	66	18	15	12	89	45	44
110	30	25	25	15	15	80	16	12	20	16	16	88	24	20	16	110	55	55
61	11	15	17	8	10	43	11	6	10	6	10	54	13	15	12	59	30	29
58	13	10	15	10	12	59	10	9	15	11	14	49	12	13	7	60	30	30
53	6	13	14	11	6	37	8	3	8	7	11	44	12	12	8	72	38	34
44	10	7	13	8	8	53	9	6	13	11	14	39	7	11	9	74	41	33
37	9	6	10	8	4	34	5	3	5	6	15	44	11	11	10	85	47	38
46	7	11	10	7	11	44	6	9	9	8	12	73	16	18	15	67	34	33
45	7	9	12	10	6	49	9	6	12	10	12	41	11	9	7	68	35	33
25	6	5	8	3	3	35	4	3	5	7	16	41	6	11	12	86	50	36
38	6	8	10	9	6	37	4	5	8	5	15	48	10	16	8	79	42	37
52	6	9	18	12	10	57	12	8	12	10	15	55	15	11	12	88	44	44
59	11	15	12	12	12	48	13	5	8	8	14	49	12	10	11	66	36	30
25	6	5	8	3	3	37	5	3	7	7	15	22	6	5	4	92	53	39
53	6	11	15	15	10	46	12	3	11	7	13	46	14	13	5	60	32	28
52	9	12	17	10	7	40	9	5	10	6	10	59	14	15	11	60	31	29
42	8	13	5	13	3	32	4	3	5	4	16	42	9	11	8	90	45	45
48	13	10	8	8	8	46	9	7	13	6	11	50	14	13	8	69	34	35
34	6	10	9	5	4	44	8	4	9	8	15	34	7	11	5	71	36	35
36	6	11	5	10	3	45	6	4	13	7	15	34	7	9	7	75	40	35
59	8	17	15	9	10	37	7	3	9	7	11	45	9	15	9	88	45	43
50	7	19	10	9	5	37	6	4	7	7	13	44	12	11	7	74	38	36
42	8	11	11	8	3	40	8	6	10	8	8	40	10	9	7	71	39	32
34	6	5	8	11	3	35	4	3	5	7	16	22	6	5	4	82	45	37
63	16	14	13	11	9	75	14	11	20	15	15	44	12	10	8	64	32	32
44	10	10	10	8	5	41	9	4	9	8	11	30	9	6	6	69	41	28
41	9	5	13	7	7	37	5	3	8	5	16	40	10	11	7	96	55	41
32	8	7	9	4	4	38	6	3	6	7	16	48	7	14	12	79	42	37
52	9	13	11	14	7	42	9	6	12	7	8	40	10	12	6	78	40	38
31	6	5	9	8	3	39	4	3	6	10	16	32	6	7	9	97	55	42
45	9	12	8	11	5	44	7	5	10	10	12	44	10	10	8	89	48	41
46	9	13	10	9	5	32	5	3	5	6	13	42	8	12	9	85	47	38
38	11	10	6	4	6	62	12	10	15	13	12	54	14	15	9	81	47	34
26	6	5	9	3	3	35	5	4	8	7	11	28	6	8	6	90	55	35
45	7	9	11	9	13	44	6	7	12	7	12	61	15	17	8	77	40	37
55	12	12	13	11	10	60	14	10	16	10	10	54	19	9	10	68	32	36
34	6	10	9	5	4	39	5	3	8	7	16	31	7	8	7	89	52	37
31	6	6	9	6	5	37	6	5	8	6	12	35	9	10	6	92	52	40
27	6	5	8	5	3	35	4	3	5	7	16	26	6	5	8	106	51	55
29	6	6	9	4	4	45	5	6	12	7	15	35	7	10	8	78	44	34
51	10	14	14	6	7	41	8	6	10	9	8	42	10	13	7	69	35	34
66	18	15	15	9	9	56	11	9	14	11	11	48	13	11	7	66	33	33
36	6	5	11	7	9	34	4	3	5	7	15	35	6	14	7	105	55	50
37	6	9	8	11	3	51	8	6	11	10	16	31	6	9	8	72	40	32
52	9	17	15	7	7	46	6	7	10	7	16	37	8	10	7	73	35	38
53	12	9	14	12	6	48	10	6	12	7	13	53	15	14	8	70	35	35
48	8	13	10	8	8	56	12	8	15	9	12	41	10	9	8	63	35	28
43	6	9	13	10	6	46	8	5	10	8	15	50	13	10	11	84	43	41
63	13	16	13	11	9	50	10	9	11	10	10	62	17	15	10	63	27	36
26	6	5	9	3	3	42	5	5	10	9	13	26	7	7	5	98	55	43
34	6	7	8	9	5	35	5	4	6	6	14	63	16	16	12	86	46	40
46	10	10	9	11	6	58	10	8	15	13	12	44	12	10	8	79	41	38
61	11	15	13	13	12	44	9	7	10	9	9	53	13	13	10	70	40	30
60	10	18	14	11	8	44	8	4	10	7	15	36	9	9	7	79	44	35
62	15	16	12	11	8	53	11	9	11	12	10	42	11	11	6	81	42	39
36	7	8	9	7	5	53	10	6	12	9	16	23	6	5	5	66	38	28
64	16	15	15	9	9	50	9	7	12	10	12	45	12	10	9	68	33	35
49	10	10	14	7	10	48	9	6	11	9	13	53	14	13	9	72	39	33
46	6	9	17	7	7	52	10	6	13	11	12	27	9	7	4	78	39	39
28	6	6	7	6	3	39	5	3	9	7	15	28	6	6	6	84	47	37
45	10	9	13	8	6	41	9	6	10	8	8	49	9	13	10	110	55	55
54	9	11	12	11	14	43	9	9	8	6	11	55	13	17	8	57	31	26
43	7	9	8	13	6	34	7	3	7	6	11	57	13	17	10	84	44	40
32	7	8	10	4	3	51	9	6	11	10	15	34	10	7	9	72	37	35
40	6	13	9	9	3	36	5	3	8	4	16	43	6	11	10	89	51	38
41	8	8	12	7	7	45	6	7	8	10	14	38	7	11	10	76	39	37
28	6	5	7	7	3	40	8	6	10	8	8	38	11	8	7	104	49	55
33	7	9	9	4	3	35	5	3	7	4	16	59	9	18	15	90	48	42
30	7	6	9	4	3	47	8	6	10	9	14	37	8	10	7	96	55	41
33	10	8	8	3	3	58	12	4	16	10	16	22	6	5	4	93	54	39
44	9	10	12	9	4	49	10	3	13	9	14	29	8	8	6	70	41	29
38	6	11	9	8	4	49	8	4	13	9	15	36	9	11	7	79	46	33
60	13	16	13	10	8	50	8	6	10	10	16	51	13	14	9	82	44	38
59	14	13	17	8	9	44	7	3	12	7	15	24	6	6	5	76	44	32
37	6	5	9	7	6	38	7	3	8	7	13	39	9	11	10	94	55	39
47	9	12	16	6	7	44	9	3	10	7	15	23	6	5	5	78	44	34
54	11	14	13	10	7	40	7	4	11	6	12	60	15	18	10	76	40	36
34	6	5	9	11	3	34	5	3	5	7	14	47	10	12	11	94	55	39
24	6	5	6	4	3	35	5	3	5	6	16	43	10	10	8	90	49	41
58	10	12	13	12	11	44	9	4	10	9	12	43	11	12	7	74	42	32
44	8	7	11	9	8	44	9	9	8	6	12	59	15	16	11	73	34	39
97	21	25	21	15	15	67	14	11	16	14	12	46	12	12	8	51	17	34
72	21	16	17	11	7	58	13	7	13	12	13	63	14	15	11	62	24	38
50	12	10	12	8	8	49	8	9	11	10	11	43	12	9	8	72	36	36
50	9	18	14	3	4	45	6	4	12	9	14	44	12	10	8	102	55	47
75	14	19	15	15	11	49	14	7	14	8	6	75	21	16	12	66	34	32
39	6	7	14	8	8	39	7	3	9	7	13	36	7	11	7	94	51	43
44	7	7	12	10	7	49	10	8	14	9	8	35	10	11	5	75	40	35
38	8	10	9	4	6	59	12	7	14	10	16	25	7	5	5	72	37	35
30	6	5	9	6	4	38	5	3	7	7	16	40	7	12	10	83	47	36
65	15	15	15	9	11	57	11	9	15	10	12	55	15	15	9	57	27	30
46	11	7	10	11	7	43	6	6	10	8	13	47	10	10	11	90	53	37
54	9	19	12	7	7	46	11	4	13	7	11	50	10	15	10	69	36	33
40	8	8	14	4	9	50	9	5	11	9	16	22	6	5	4	68	38	30
45	10	13	11	7	3	48	10	6	12	8	12	44	12	10	8	81	44	37
42	7	6	11	9	7	46	11	4	11	8	12	25	7	6	4	69	36	33
42	8	10	8	10	7	45	7	6	11	9	12	49	8	16	12	73	33	40
61	12	16	16	10	5	49	9	3	13	10	14	54	12	15	9	65	35	30
32	6	6	10	7	3	35	4	3	5	7	16	37	8	12	6	85	47	38
42	6	12	11	5	8	52	10	5	13	8	16	35	9	9	5	88	46	42
81	17	22	21	12	12	40	8	6	10	8	8	44	12	10	8	72	36	36
49	13	8	13	11	6	53	12	8	14	7	12	38	9	10	8	70	38	32
43	10	9	10	8	6	51	9	7	11	11	13	32	8	10	5	77	39	38
38	7	7	14	3	7	42	7	3	9	7	16	33	9	9	6	78	38	40
62	14	19	12	9	7	46	11	3	11	8	13	46	12	11	8	58	27	31
50	9	11	10	10	12	52	8	10	15	8	11	54	10	15	11	68	33	35
63	10	15	14	12	12	58	12	9	14	13	10	47	13	11	7	66	28	38
26	6	5	9	3	3	34	4	3	5	6	16	24	6	6	4	110	55	55
52	10	11	11	9	15	39	4	9	6	7	13	78	19	20	13	47	15	32
40	6	12	9	7	8	45	9	5	8	7	16	37	9	12	6	72	37	35
42	6	9	11	9	9	48	9	7	10	10	12	33	9	8	7	79	43	36
66	18	15	15	9	9	20	4	3	5	4	4	22	6	5	4	66	33	33
50	6	10	12	11	9	35	5	3	7	8	12	46	11	10	10	78	43	35
59	12	16	9	14	8	53	9	9	16	9	10	44	12	10	8	79	47	32
54	9	14	13	11	11	49	12	12	10	7	8	64	18	16	13	82	41	41
66	18	15	15	9	9	40	8	6	10	8	8	44	12	10	8	66	33	33
49	10	11	11	10	8	44	12	6	10	6	10	49	10	10	14	67	36	31
68	11	18	18	11	13	45	13	7	14	7	4	40	14	9	5	59	35	24
62	12	14	18	9	10	51	13	7	13	10	8	56	15	14	8	61	26	35
35	6	6	12	7	4	20	4	3	5	4	4	24	6	5	6	103	54	49
53	10	13	12	5	10	52	10	5	14	9	14	41	10	11	8	74	40	34
42	7	9	12	6	9	34	6	3	6	6	13	39	8	9	9	79	41	38
38	7	8	12	8	5	47	9	4	11	9	14	36	7	10	7	78	44	34
44	12	13	9	7	3	41	4	6	8	7	16	41	12	10	6	86	39	47
36	7	8	10	6	5	48	7	6	12	7	16	36	10	8	7	77	44	33
36	8	10	9	5	5	53	10	4	16	8	15	30	7	9	5	74	42	32
43	17	7	9	4	3	58	11	9	18	9	11	48	11	11	11	77	45	32
60	19	9	13	13	8	31	7	4	8	6	6	41	10	10	6	84	39	45
59	11	16	13	11	10	49	10	8	9	9	13	55	12	15	10	74	38	36
44	7	9	10	10	8	30	6	5	5	6	8	54	9	18	12	72	34	38
36	7	6	12	7	5	47	10	6	10	9	12	36	8	9	7	83	46	37
60	11	19	13	8	6	62	11	9	15	12	15	41	12	10	6	76	37	39
46	12	10	12	6	8	54	11	9	13	10	11	43	12	12	8	80	44	36
29	7	6	8	3	5	36	5	3	5	7	16	36	8	11	8	81	41	40
70	14	17	17	11	15	28	8	3	5	7	5	54	13	15	10	42	23	19
52	9	13	12	7	10	54	11	6	11	12	14	49	12	14	9	63	32	31
39	8	10	10	6	5	47	12	3	11	7	14	50	12	13	9	74	40	34
31	6	8	9	3	5	33	4	3	5	6	15	52	6	16	13	94	55	39
71	17	15	17	12	10	55	10	7	13	10	15	41	9	13	5	56	28	28
50	11	11	11	12	5	32	5	4	7	6	10	41	11	9	7	78	42	36
26	6	5	9	3	3	28	5	3	5	6	9	28	7	7	6	98	55	43
26	6	5	9	3	3	34	4	3	5	7	15	41	6	12	12	94	54	40
35	6	5	9	10	6	49	9	3	14	8	15	24	7	6	4	64	34	30
63	11	11	16	15	10	39	9	4	5	7	14	48	10	10	9	83	42	41
39	10	7	9	9	3	36	6	3	5	6	16	28	10	7	4	85	45	40
67	12	21	14	11	10	57	11	9	17	9	11	55	17	13	8	64	30	34
39	6	10	10	9	5	50	10	5	13	6	16	22	6	5	4	82	48	34
47	9	12	11	12	3	47	8	5	10	9	15	32	8	9	7	94	55	39
26	6	5	9	3	3	20	4	3	5	4	4	22	6	5	4	110	55	55
62	14	16	11	11	10	48	13	9	13	7	6	62	19	15	9	63	29	34
30	6	5	11	5	3	46	7	4	11	8	16	29	6	7	7	78	46	32
53	6	13	12	14	6	45	9	3	9	9	15	32	6	11	7	79	44	35
54	10	10	12	13	9	49	12	5	12	9	11	56	13	13	10	73	39	34
26	6	5	9	3	3	20	4	3	5	4	4	22	6	5	4	110	55	55
38	7	11	8	6	5	50	10	5	12	9	14	37	6	11	9	70	36	34
46	7	11	13	5	13	42	11	3	8	7	13	43	8	15	8	76	45	31
62	15	13	15	9	10	55	11	6	15	10	13	46	12	13	8	68	35	33
56	10	15	10	15	3	35	7	4	8	7	9	29	8	6	4	75	37	38
60	14	11	13	14	8	42	8	4	11	7	12	56	15	13	7	68	33	35
60	13	15	15	12	6	46	12	5	10	9	10	43	12	11	7	73	40	33
71	18	17	16	15	4	42	11	5	13	5	8	61	17	16	11	76	43	33
75	15	19	13	15	9	44	10	5	11	10	8	75	22	19	13	87	49	38
39	6	12	9	9	3	25	4	3	7	4	7	48	10	17	8	89	53	36
47	12	8	13	6	11	48	9	6	10	10	13	44	12	12	8	72	38	34
60	10	9	16	14	12	37	9	4	9	5	10	47	10	11	7	72	37	35
64	18	14	14	9	9	60	12	9	15	12	12	52	20	10	8	65	32	33
53	7	12	13	14	3	54	12	9	16	6	11	56	15	12	8	77	44	33
27	6	5	7	5	4	44	8	5	10	7	14	26	6	8	4	78	38	40
49	9	17	13	5	5	55	10	8	13	12	12	24	7	6	4	62	34	28
72	12	19	17	14	11	49	12	7	11	10	9	44	12	11	8	64	31	33
55	10	11	15	15	7	47	10	5	11	9	12	47	13	11	7	79	41	38
53	13	12	12	9	7	56	12	9	14	9	12	45	12	11	8	70	33	37
50	8	14	18	3	11	44	10	3	7	9	15	48	10	14	10	70	39	31
35	7	10	12	3	3	45	9	5	10	7	14	47	8	13	11	81	49	32
39	8	7	9	9	6	40	8	6	10	8	8	44	10	12	8	69	36	33
34	6	8	11	6	6	35	5	3	5	7	15	37	7	15	7	81	46	35
55	10	15	11	10	10	52	10	6	11	9	16	37	9	11	6	70	39	31
31	6	7	8	5	5	42	7	3	10	7	15	49	10	13	10	80	41	39
42	7	11	12	7	4	38	5	3	9	7	14	41	11	11	7	89	49	40
76	20	19	17	12	8	45	10	7	10	8	10	52	17	11	9	68	34	34
65	15	12	17	11	12	50	10	8	12	8	12	62	14	18	10	67	29	38
51	13	12	12	9	6	47	10	5	12	6	14	54	10	12	13	78	43	35
30	6	5	9	7	3	36	4	3	7	7	15	34	6	8	10	94	55	39
64	7	15	14	15	13	44	10	4	11	7	12	67	13	19	11	67	34	33
30	6	5	9	7	3	52	10	6	12	11	13	50	10	14	10	94	55	39
34	6	6	13	5	8	32	4	3	5	4	16	44	6	16	8	94	55	39
54	12	9	14	11	8	47	10	7	11	11	8	45	10	12	8	80	42	38
37	6	5	13	7	7	32	4	3	5	7	13	41	8	11	8	86	51	35
68	10	18	16	11	14	45	11	10	11	9	4	80	23	16	13	71	29	42
39	7	5	13	11	3	34	5	3	6	7	13	30	9	8	5	80	44	36
49	17	15	10	4	3	51	11	3	14	10	13	25	6	7	5	69	35	34
71	14	19	17	12	11	56	12	9	16	11	8	40	13	9	6	67	32	35
37	7	6	11	9	5	38	5	3	6	8	16	25	6	7	5	80	50	30
61	17	17	11	9	5	50	11	4	17	7	11	55	14	17	10	68	36	32
58	8	10	18	13	8	60	12	9	17	12	10	51	15	11	9	67	36	31
60	9	15	14	13	11	50	13	9	11	10	7	47	12	14	7	61	26	35
60	9	15	14	11	15	56	11	9	14	13	9	44	6	13	7	77	41	36
44	10	9	10	8	10	42	6	3	8	9	16	46	10	13	11	92	52	40
66	11	19	14	12	10	50	10	8	13	9	10	58	17	13	10	73	34	39
33	6	6	12	4	7	36	4	4	5	7	16	68	16	19	12	90	48	42
48	10	11	11	11	5	39	8	3	8	9	11	42	10	10	8	77	44	33
49	11	13	11	8	3	50	9	6	11	10	14	43	10	12	9	83	46	37
41	10	8	11	9	3	51	9	4	15	9	14	44	9	12	10	89	49	40
51	9	12	12	11	5	43	7	3	10	10	13	39	10	10	8	82	46	36
42	11	7	9	6	6	36	10	3	8	6	9	48	12	15	8	80	45	35
46	9	12	11	9	7	50	11	3	12	10	14	48	13	11	10	68	36	32
63	17	16	15	9	6	42	8	6	10	10	8	34	6	8	6	66	33	33
23	6	5	6	3	3	37	5	3	6	7	16	61	6	17	16	87	50	37
78	16	16	19	15	15	61	12	9	15	12	13	59	14	14	10	78	36	42
45	6	14	9	13	3	41	9	3	6	7	16	33	8	9	7	70	41	29
28	6	5	9	5	3	32	4	3	5	4	16	42	8	14	11	94	55	39
76	13	19	18	13	13	57	13	11	17	10	6	56	16	14	8	60	26	34
42	17	5	11	5	4	46	8	6	10	8	14	27	6	7	5	94	55	39
54	13	15	11	10	4	48	11	4	11	9	13	48	14	12	7	83	40	43
66	18	15	15	9	9	20	4	3	5	4	4	22	6	5	4	66	33	33
88	24	20	20	12	12	60	12	9	15	12	12	66	18	15	12	89	45	44
39	7	9	11	8	6	39	5	4	8	7	15	41	7	14	8	83	44	39
49	14	9	15	8	3	35	5	4	6	8	12	23	7	5	4	92	52	40
49	17	8	14	5	3	59	12	5	17	13	12	24	7	5	4	65	34	31
46	10	9	17	7	7	47	4	3	17	7	16	22	6	5	4	86	35	51
83	21	21	18	12	11	52	9	9	11	10	13	55	11	13	13	75	36	39
66	17	14	16	11	8	38	6	3	9	6	14	23	7	5	4	76	43	33
39	7	6	11	11	8	38	7	3	6	7	15	38	9	11	7	88	55	33
32	6	6	9	8	6	56	10	8	14	8	16	30	6	10	5	77	44	33
36	6	8	10	7	7	37	6	3	7	7	14	50	7	10	9	80	42	38
30	6	5	8	6	6	47	8	6	11	8	14	46	7	13	12	82	45	37
45	6	10	11	11	10	33	4	3	6	5	15	45	12	12	10	88	48	40
50	8	16	11	11	4	40	11	5	9	7	8	31	8	6	7	95	48	47
47	10	9	12	10	6	45	8	6	10	8	13	46	12	10	10	71	36	35
51	8	20	8	8	6	53	13	6	13	8	13	54	14	13	9	65	35	30
30	6	6	9	6	3	33	5	3	5	4	16	28	8	7	5	87	49	38
75	13	21	16	13	15	40	12	3	7	6	12	47	12	14	7	78	38	40
62	13	15	14	12	7	55	11	7	12	11	14	42	12	9	7	73	36	37
53	6	12	14	14	7	24	5	3	5	5	6	52	13	13	9	88	46	42
60	9	15	13	11	13	39	7	5	8	8	11	54	17	15	9	69	36	33
44	6	16	10	6	3	51	9	3	15	8	16	24	7	6	4	80	45	35
52	7	17	10	10	12	46	11	9	12	5	9	59	15	20	9	65	30	35
55	13	13	11	12	6	54	12	7	14	9	12	42	13	9	8	67	35	32
37	7	6	10	9	7	51	8	8	12	10	13	64	17	15	11	76	42	34
30	6	6	9	5	4	34	4	3	5	7	15	36	8	12	7	93	52	41
88	25	25	11	12	12	53	15	3	17	13	5	43	12	7	8	34	11	23
37	7	7	9	8	6	43	7	6	8	10	12	50	10	15	7	84	40	44
26	6	5	9	3	3	29	4	3	5	4	13	31	8	10	5	101	49	52
65	21	10	13	11	8	55	10	8	14	10	13	41	12	10	8	83	44	39
80	13	19	19	15	15	50	13	11	13	9	4	75	22	17	10	63	24	39
88	23	24	19	13	8	62	9	8	19	14	12	23	6	5	4	45	21	24
35	7	5	10	8	5	32	4	3	5	4	16	25	6	7	5	97	53	44
37	6	5	11	10	7	39	7	5	7	7	13	58	14	14	11	76	41	35
42	10	5	13	7	3	34	4	3	5	7	15	36	8	10	7	98	55	43
50	10	10	20	7	6	53	8	6	11	13	15	50	12	14	9	76	33	43
52	14	12	12	8	6	42	8	6	10	9	9	42	11	9	8	84	46	38
88	24	20	20	12	12	60	12	9	15	12	12	66	18	15	12	88	44	44
30	6	5	13	3	3	40	8	6	10	8	8	22	6	5	4	102	55	47
46	9	17	9	7	4	23	4	3	5	7	4	31	7	10	6	98	55	43
59	11	17	16	8	6	55	12	6	15	10	12	42	12	12	7	70	33	37
40	6	5	11	12	3	40	8	6	10	8	8	44	12	10	8	69	45	24
52	8	11	15	10	11	46	9	5	13	8	11	45	13	13	7	73	40	33
47	6	9	17	11	8	37	5	4	9	6	13	22	6	5	4	100	48	52
50	7	14	11	11	9	51	9	9	11	9	13	54	13	15	11	71	32	39
63	10	14	21	14	4	51	8	5	14	10	14	29	6	9	6	88	47	41
45	7	10	10	12	6	20	4	3	5	4	4	22	6	5	4	110	55	55
26	6	5	9	3	3	32	4	3	5	7	13	41	6	17	10	94	55	39
68	13	21	15	14	3	38	7	5	9	9	8	40	9	11	8	98	50	48
29	6	5	8	7	3	50	6	8	11	10	15	38	7	11	8	96	53	43
30	6	9	9	3	3	30	4	3	5	7	11	26	6	6	7	99	49	50
30	6	5	13	3	7	28	4	3	5	4	12	47	12	12	8	98	55	43
35	7	6	10	7	5	49	10	5	9	10	15	29	6	6	5	77	41	36
59	12	15	14	9	10	49	8	7	13	10	11	49	12	12	9	81	41	40
26	6	5	9	3	3	44	4	3	13	8	16	25	6	6	6	103	55	48
86	25	23	16	11	9	62	16	3	14	13	16	22	6	5	4	57	28	29
50	13	10	12	9	5	48	9	7	11	10	11	40	9	10	8	51	23	28
64	11	16	17	10	9	51	9	6	11	11	14	44	11	11	7	60	30	30
50	6	13	17	11	3	37	7	8	8	7	7	49	8	15	10	94	47	47
41	8	8	11	10	4	51	9	8	12	10	12	42	10	10	8	83	45	38
68	19	11	16	9	13	56	11	6	16	11	12	44	13	9	8	62	23	39
34	6	7	9	7	4	20	4	3	5	4	4	25	6	7	4	61	23	38
78	22	20	15	9	12	57	10	8	17	11	11	43	12	9	7	74	30	44
38	6	9	9	7	7	55	12	7	12	10	14	35	9	9	7	86	47	39
81	18	19	19	12	13	56	13	8	13	11	11	56	16	14	10	56	24	32
45	7	10	9	12	6	56	9	7	13	12	15	48	11	13	11	80	37	43
76	20	17	18	11	10	60	12	9	15	12	12	65	18	15	11	76	39	37
58	6	17	9	15	11	59	11	9	15	13	11	35	12	7	6	106	55	51
35	9	7	6	7	4	51	9	6	13	12	11	49	11	12	10	78	40	38
46	6	10	9	14	7	53	10	3	15	9	16	34	9	11	5	68	33	35
41	8	10	12	4	9	47	9	6	11	8	13	52	10	16	11	71	36	35
42	6	10	9	13	4	44	4	5	13	7	15	56	10	15	12	83	46	37
46	10	9	12	9	7	52	12	4	13	7	16	26	6	8	4	73	38	35
47	6	9	14	10	11	35	5	7	6	7	10	55	16	14	10	82	41	41
42	10	9	10	7	6	44	9	6	10	8	11	41	9	12	8	87	44	43
38	10	9	12	4	4	41	7	3	8	7	16	41	10	10	7	80	44	36
49	11	10	12	9	10	40	7	8	9	7	9	55	11	15	13	73	48	25
33	7	5	10	8	4	42	7	9	12	5	9	62	15	14	16	85	50	35
70	14	19	18	7	12	45	11	7	12	6	9	47	12	11	10	68	32	36
41	13	11	11	3	6	47	10	4	10	7	16	34	12	7	6	73	46	27
56	8	17	16	7	8	58	13	6	16	9	14	29	10	7	4	64	31	33
81	21	21	16	14	8	54	11	7	14	12	10	47	13	9	9	54	27	27
64	10	16	15	11	11	49	9	8	11	8	13	46	11	12	8	73	34	39
43	8	13	9	8	5	45	10	4	9	9	13	50	10	14	12	76	40	36
70	9	18	18	14	12	58	10	8	17	9	14	48	11	10	12	59	30	29
59	12	19	14	4	11	58	11	10	20	9	8	54	19	9	9	54	30	24
68	12	18	16	12	9	52	11	4	15	9	13	52	12	14	10	59	28	31
54	7	14	13	12	9	41	8	5	10	6	12	47	10	12	8	71	35	36
54	7	16	14	10	6	49	9	6	12	8	14	47	10	11	12	59	27	32
48	11	11	10	9	6	46	9	5	12	7	13	49	9	14	13	70	36	34
65	19	16	11	12	11	51	14	3	12	6	16	50	15	11	6	66	42	24
54	6	13	15	7	13	36	7	6	6	7	10	77	14	20	16	79	33	46
48	8	12	12	8	8	54	11	8	14	8	13	55	10	15	11	66	31	35
46	9	10	10	12	6	45	11	8	7	7	12	57	14	14	14	77	40	37
36	6	9	10	7	6	48	10	5	11	8	14	33	8	8	8	70	38	32
60	14	12	15	12	10	52	10	6	13	10	13	49	11	15	10	69	32	37
62	10	16	13	15	10	42	8	7	11	8	8	53	13	14	11	76	41	35
57	13	15	12	10	8	57	13	6	15	10	13	50	14	11	8	77	44	33
32	6	8	9	6	3	35	4	3	5	7	16	56	9	18	13	94	55	39
62	11	16	16	9	7	59	12	9	17	8	13	63	15	17	10	55	31	24
73	21	17	14	10	12	50	13	7	11	9	10	49	12	12	9	50	25	25
36	6	8	9	10	3	44	8	4	9	8	15	47	6	12	12	85	41	44
57	8	19	13	12	7	49	10	6	15	8	10	44	12	10	6	66	37	29
62	9	20	15	5	14	54	10	7	12	10	15	61	14	19	10	58	24	34
61	19	13	14	5	7	49	10	6	13	8	12	80	19	20	16	64	32	32
46	6	13	11	11	5	46	9	3	13	7	14	33	9	7	6	66	39	27
57	8	17	9	11	8	40	8	5	7	6	14	55	13	19	8	71	40	31
68	13	15	18	12	9	52	12	7	12	8	13	59	16	15	8	59	30	29
59	13	15	12	8	8	56	13	5	14	8	16	48	11	14	9	67	36	31
57	15	15	13	7	4	43	8	3	13	7	12	48	10	18	8	69	41	28
62	8	19	13	12	8	55	13	7	17	9	9	37	8	12	6	63	34	29
37	7	11	9	5	5	44	7	5	11	6	15	46	11	12	9	81	42	39
58	14	17	12	9	9	44	9	5	11	8	11	60	12	15	12	70	35	35
61	14	15	15	11	5	35	7	3	10	6	9	64	12	17	14	80	46	34
63	10	19	13	10	12	59	13	9	13	12	12	43	9	15	7	60	22	38
72	13	22	14	9	11	53	12	6	12	7	16	47	13	15	8	73	41	32
60	17	15	13	10	7	44	7	5	9	11	12	50	12	11	15	81	47	34
45	9	9	11	8	7	41	9	3	10	8	11	46	14	12	8	74	38	36
56	9	17	13	9	8	50	8	8	12	9	13	40	10	11	7	70	35	35
42	10	10	8	8	6	49	9	5	13	7	15	51	9	14	15	63	33	30
75	15	21	18	9	12	49	13	11	13	6	6	70	17	16	12	49	23	26
60	9	18	16	9	10	45	13	3	9	7	13	75	20	17	13	74	34	40
84	13	25	19	13	15	54	11	9	14	10	10	83	20	20	16	61	35	26
54	9	13	14	11	9	56	11	7	14	9	15	45	9	13	8	72	40	32
83	15	20	19	14	15	35	7	6	7	6	9	71	15	20	16	70	38	32
78	11	23	19	12	13	43	10	7	10	6	10	66	16	19	12	74	35	39
52	11	13	12	10	6	51	9	6	15	8	13	52	12	13	12	60	34	26
57	13	13	13	11	7	48	10	3	14	7	14	55	11	16	12	67	31	36
55	10	11	15	8	12	50	9	9	14	7	11	55	11	14	12	56	28	28
62	13	20	14	7	7	37	8	4	7	7	11	61	15	14	12	63	28	35
55	11	10	11	14	8	48	10	5	17	7	9	52	15	18	7	63	32	31
29	6	6	9	5	3	35	6	3	5	7	14	51	14	16	11	93	50	43
59	10	18	16	6	11	50	11	3	16	10	10	49	12	13	7	65	36	29
50	9	8	16	13	3	44	11	3	11	4	15	53	13	14	12	84	49	35
66	12	15	16	12	7	37	10	3	7	6	11	68	14	18	15	68	39	29
40	14	8	10	4	3	52	11	3	12	10	16	49	8	18	10	74	39	35
81	14	21	20	12	13	48	14	4	13	8	9	56	16	14	9	50	18	32
57	15	13	10	10	8	49	9	3	13	9	15	65	14	16	14	77	41	36
43	9	10	8	9	5	46	11	4	8	9	14	52	12	14	10	73	40	33
66	10	14	14	14	14	54	11	8	20	7	8	55	13	15	9	73	32	41
74	11	23	16	13	11	45	11	8	12	7	7	52	15	15	9	57	26	31
70	13	13	15	15	14	55	14	10	15	10	6	60	17	15	9	71	30	41
35	6	7	11	7	4	60	12	9	15	12	12	24	7	6	4	110	55	55
81	14	23	18	12	14	57	13	11	12	11	10	53	11	13	9	48	21	27
44	7	8	13	11	6	48	9	6	10	8	15	49	12	11	10	78	40	38
59	11	12	16	12	8	44	9	4	9	8	14	31	6	8	6	69	34	35
54	8	12	13	10	8	57	12	9	13	11	12	27	6	6	6	66	33	33
30	6	6	10	5	3	32	4	3	5	4	16	22	6	5	4	96	55	41
62	11	15	13	11	13	56	10	8	14	12	12	55	17	13	8	74	37	37
73	10	20	16	14	12	55	12	7	15	9	12	40	10	12	6	64	33	31
50	6	9	9	11	15	26	6	4	5	7	4	88	24	20	16	56	21	35
68	12	16	18	10	15	48	8	6	12	8	14	43	11	11	7	72	37	35
66	18	15	15	9	9	60	12	9	15	12	12	44	12	10	8	66	33	33
50	12	11	13	9	5	42	8	3	9	7	15	54	13	14	11	75	38	37
85	21	24	19	13	6	40	9	6	10	9	6	69	19	16	9	74	46	28
36	6	5	12	7	5	34	4	3	5	7	15	28	7	6	7	84	43	41
57	14	10	14	11	8	41	6	4	8	9	14	43	10	12	8	74	38	36
42	6	12	12	6	7	45	8	4	11	7	15	36	8	10	8	79	44	35
65	15	17	13	10	8	40	10	4	10	8	8	52	13	13	10	54	26	28
70	14	17	17	7	15	57	11	8	13	10	15	43	11	10	8	75	35	40
77	17	20	17	11	12	48	11	9	11	10	7	63	15	17	11	58	24	34
99	26	21	22	15	15	72	15	12	20	15	10	52	19	11	8	66	27	39
77	14	25	17	7	10	61	15	7	19	9	11	42	12	10	8	62	33	29
50	6	12	15	10	7	46	8	4	12	9	13	42	12	9	8	72	34	38
69	14	16	16	13	10	50	9	9	12	9	11	52	16	12	7	77	42	35
63	13	16	15	11	7	48	8	6	10	8	16	43	7	12	9	83	44	39
34	6	6	9	9	4	37	5	3	7	6	16	39	7	11	8	91	51	40
30	6	8	9	4	3	38	7	3	5	7	16	54	10	16	10	85	47	38
50	10	13	13	9	5	41	7	3	8	7	16	22	6	5	4	66	33	33
76	17	20	17	10	13	45	11	6	12	7	9	62	17	15	9	76	38	38
41	10	6	12	3	8	39	7	4	13	7	8	24	6	6	5	78	51	27
37	11	11	6	3	4	50	7	8	12	11	12	54	12	15	7	69	32	37
73	15	19	15	13	13	36	6	6	6	8	10	68	20	18	11	67	31	36
[truncated: 1,427 more rows]
